# Supplementary material for: NANOG Proximity Proteomics Maps Neighborhood Hubs Linked to Mesenchymal Stem Cell Stemness and Chromatin Control
Source: Biomolecules. 2026 Apr 2;16(4):531. doi: 10.3390/biom16040531 (PMC13113505; doi:10.3390/biom16040531)
Supplement: Supplementary file 1 [file biomolecules-16-00531-s001.zip]

Archive with 2 entries (2 files):
- biomolecules-4136480-supplementary-r3/biomolecules-4136480 Supplementary_Figures_r2.pdf
- biomolecules-4136480-supplementary-r3/biomolecules-4136480-supplementary-r3.xlsx
