# Supplementary material for: NANOG Proximity Proteomics Maps Neighborhood Hubs Linked to Mesenchymal Stem Cell Stemness and Chromatin Control
Source: Biomolecules. 2026 Apr 2;16(4):531. doi: 10.3390/biom16040531 (PMC13113505; doi:10.3390/biom16040531)
Supplement: Supplementary file 1 [file biomolecules-16-00531-s001.zip › biomolecules-4136480-supplementary-r3/biomolecules-4136480-supplementary-r3.xlsx]

## Sheet: README_Column_Legends
Workbook guide and column legends
This workbook contains Supplementary Table S1 (processed APEX-NANOG proximity-proteomics hits) and Supplementary Tables S2–S4 (full GO, Reactome, and KEGG over-representation analyses).
General notes
Section	Field	Meaning
S1	UniprotID	UniProt accession for the quantified protein.
S1	GeneSymbol	Approved gene symbol used in the manuscript.
S1	Description	Protein name / description.
S1	GO_Molecular_Function	Selected Gene Ontology molecular-function annotations linked to that protein.
S1	NumPeps	Number of quantified peptides supporting the protein in the processed dataset.
S1	neglogPVal	Negative log10 of the nominal p-value from the +H2O2 versus −H2O2 comparison.
S1	log2FC	log2 fold change for +H2O2 versus −H2O2.
S1	p-value	Nominal p-value corresponding to the enrichment test used in the processed volcano summary.
S1	References	Reference number(s) in the manuscript reference list supporting prior curated NANOG/Nanog-linked evidence for that protein. Blank entries indicate that no curated prior record was retrieved in this cross-check.
S1	EvidenceSpecies	Species context reported for the prior curated NANOG/Nanog-linked record.
S1	EvidenceCellContext	Cell or biological system reported for the prior curated NANOG/Nanog-linked record.
S1	EvidenceClass	Evidence type for the prior curated NANOG/Nanog-linked record (for example AP-MS, AP-MS/co-IP, affinity capture/MS, AP-MS/ChIP-seq, or targeted interaction/ChIP).
S1	Module_group	Curated mechanistic module used for high-level interpretation in the manuscript. Transcriptional, elongation, splicing/RNP, and m6A-related hits were consolidated into one umbrella module to match revised Table 1 and Figure 5.
S1	Potential_artifact_CRAPome	Heuristic background flag based on CRAPome contaminant classes; this is not a definitive exclusion criterion for APEX data.
S2–S4	Library	Gene-set library used for over-representation analysis.
S2–S4	Term	Enriched GO term or pathway.
S2–S4	BackgroundSize	Total number of genes in the background universe used for that library.
S2–S4	HitGenesInBackground	Number of input hit genes from the 828-protein set represented in that library background.
S2–S4	SetSize	Total number of genes assigned to that term/pathway in the library.
S2–S4	OverlapCount	Number of proteins from the 828-hit set that overlap with that term/pathway.
S2–S4	PValue	Raw over-representation p-value.
S2–S4	OverlapGenes	Input proteins contributing to that enriched term/pathway.
S2–S4	FDR_BH	Benjamini–Hochberg adjusted false-discovery rate.
S2–S4	Significant_FDR_lt_0.05	TRUE when the enriched term passed the FDR < 0.05 threshold.

## Sheet: SuppTable_S1_all_sig_hits
UniprotID	GeneSymbol	Description	GO_Molecular_Function	NumPeps	neglogPVal	log2FC	p-value	References	EvidenceSpecies	EvidenceCellContext	EvidenceClass	Module_group	Potential_artifact_CRAPome
Q14493	SLBP	Histone RNA hairpin-binding protein	histone pre-mRNA DCP binding (GO:0071208); histone pre-mRNA stem-loop binding (GO:0071207); identical protein binding (GO:0042802); mRNA binding (GO:0003729); protein binding (GO:0005515); RNA binding (GO:0003723)	1	3.68452	3.30821	0.000206767					Chromatin regulation (other)	FALSE
Q9NZC9	SMARCAL1	SWI/SNF-related matrix-associated actin-dependent regulator of chromatin subfamily A-like protein 1	ATP binding (GO:0005524); ATP hydrolysis activity (GO:0016887); ATP-dependent activity, acting on DNA (GO:0008094); ATP-dependent DNA/DNA annealing activity (GO:0036310); hydrolase activity (GO:0016787); protein binding (GO:0005515)	1	3.4584	2.37111	0.000348018					Chromatin regulation (other)	FALSE
Q9NWY4	HPF1	Histone PARylation factor 1	chromatin binding (GO:0003682); histone binding (GO:0042393); poly-ADP-D-ribose binding (GO:0072572); protein ADP-ribosyltransferase-substrate adaptor activity (GO:0140768); protein binding (GO:0005515)	2	3.1184	1.5254	0.000761372					Chromatin regulation (other)	FALSE
Q96T23	RSF1	Remodeling and spacing factor 1	ATP hydrolysis activity (GO:0016887); histone binding (GO:0042393); histone octamer slider activity (GO:0140751); metal ion binding (GO:0046872); protein binding (GO:0005515); zinc ion binding (GO:0008270)	13	2.75872	2.2953	0.00174292					Chromatin regulation (other)	FALSE
Q6PJG2	MIDEAS	Mitotic deacetylase-associated SANT domain protein	DNA binding (GO:0003677); protein binding (GO:0005515); transcription corepressor activity (GO:0003714)	1	2.51291	3.20724	0.00306965					Chromatin regulation (other)	FALSE
O00422	SAP18	Histone deacetylase complex subunit SAP18	protein binding (GO:0005515); RNA binding (GO:0003723); transcription corepressor activity (GO:0003714)	7	2.47618	2.2085	0.00334057					Chromatin regulation (other)	FALSE
Q9UKV3	ACIN1	Apoptotic chromatin condensation inducer in the nucleus	ATP hydrolysis activity (GO:0016887); enzyme binding (GO:0019899); nucleic acid binding (GO:0003676); protein binding (GO:0005515); RNA binding (GO:0003723)	8	2.38376	1.56199	0.00413276					Chromatin regulation (other)	FALSE
O60264	SMARCA5	SWI/SNF-related matrix-associated actin-dependent regulator of chromatin subfamily A member 5	ATP binding (GO:0005524); ATP hydrolysis activity (GO:0016887); ATP-dependent chromatin remodeler activity (GO:0140658); chromatin binding (GO:0003682); DNA binding (GO:0003677); helicase activity (GO:0004386); histone binding (GO:0042393); histone octamer slider activity (GO:0140751); hydrolase activity (GO:0016787); nucleosome array spacer activity (GO:0140750); nucleosome binding (GO:0031491);…	2	2.03402	1.75786	0.00924646	37; 47	Mouse	Embryonic stem cells (ESCs); Nanog-LAP (BAC-GFP tagged) ESCs used for IP-MS; Mouse embryonic stem cells (E14Tg2a Flag-Nanog line)	AP-MS interactome + ChIP-seq; AP-MS interactome	Chromatin regulation (other)	FALSE
P55265	ADAR	Double-stranded RNA-specific adenosine deaminase	adenosine deaminase activity (GO:0004000); DNA binding (GO:0003677); double-stranded RNA adenosine deaminase activity (GO:0003726); double-stranded RNA binding (GO:0003725); hydrolase activity (GO:0016787); metal ion binding (GO:0046872); protein binding (GO:0005515); RNA binding (GO:0003723); tRNA-specific adenosine deaminase activity (GO:0008251)	15	5.2872	2.0443	5.16178e-06					DNA damage response/repair	FALSE
Q9BY42	RTF2	Replication termination factor 2	DNA binding (GO:0003677); protein binding (GO:0005515)	5	3.75192	2.97906	0.000177044					DNA damage response/repair	FALSE
Q9NRZ9	HELLS	Lymphoid-specific helicase	ATP binding (GO:0005524); ATP-dependent chromatin remodeler activity (GO:0140658); chromatin binding (GO:0003682); chromatin-protein adaptor activity (GO:0140463); helicase activity (GO:0004386); hydrolase activity (GO:0016787); nucleotide binding (GO:0000166); protein binding (GO:0005515)	1	3.35146	2.41361	0.000445188	37	Mouse	Embryonic stem cells (ESCs); Nanog-LAP (BAC-GFP tagged) ESCs used for IP-MS	AP-MS interactome + ChIP-seq	DNA damage response/repair	FALSE
P46063	RECQL	ATP-dependent DNA helicase Q1	3'-5' DNA helicase activity (GO:0043138); ATP binding (GO:0005524); ATP hydrolysis activity (GO:0016887); DNA binding (GO:0003677); DNA helicase activity (GO:0003678); DNA/DNA annealing activity (GO:1990814); double-stranded DNA helicase activity (GO:0036121); four-way junction helicase activity (GO:0009378); helicase activity (GO:0004386); hydrolase activity (GO:0016787); isomerase activity (GO:…	27	3.22517	2.77874	0.000595433					DNA damage response/repair	FALSE
Q12888	TP53BP1	TP53-binding protein 1	DNA binding (GO:0003677); histone binding (GO:0042393); histone H4K20me methyltransferase activity (GO:0140941); histone H4K20me2 reader activity (GO:0140005); histone reader activity (GO:0140566); p53 binding (GO:0002039); protein binding (GO:0005515); RNA polymerase II-specific DNA-binding transcription factor binding (GO:0061629); transcription coactivator activity (GO:0003713); transcription …	29	3.15865	2.79014	0.000693989	48	Human	NT2 cell model (neuronal differentiation model; partial pluripotency phenotype)	AP-MS interactome + co-IP	DNA damage response/repair	FALSE
Q7Z333	SETX	Probable helicase senataxin	ATP binding (GO:0005524); DNA binding (GO:0003677); DNA helicase activity (GO:0003678); DNA/RNA helicase activity (GO:0033677); helicase activity (GO:0004386); hydrolase activity (GO:0016787); identical protein binding (GO:0042802); nucleotide binding (GO:0000166); protein binding (GO:0005515); RNA binding (GO:0003723); transcription termination site sequence-specific DNA binding (GO:0001147)	1	2.98329	0.522315	0.00103922					DNA damage response/repair	FALSE
P15927	RPA2	Replication protein A 32 kDa subunit	damaged DNA binding (GO:0003684); DNA binding (GO:0003677); enzyme binding (GO:0019899); G-rich strand telomeric DNA binding (GO:0098505); protein binding (GO:0005515); protein phosphatase binding (GO:0019903); single-stranded DNA binding (GO:0003697); telomeric DNA binding (GO:0042162); ubiquitin protein ligase binding (GO:0031625)	6	2.92099	2.18886	0.00119954					DNA damage response/repair	FALSE
O60934	NBN	Nibrin	chromatin-protein adaptor activity (GO:0140463); damaged DNA binding (GO:0003684); DNA-binding transcription factor binding (GO:0140297); histone binding (GO:0042393); phosphorylation-dependent protein binding (GO:0140031); protein binding (GO:0005515); protein serine/threonine kinase activator activity (GO:0043539)	2	2.80916	2.94129	0.00155183	48	Human	NT2 cell model (neuronal differentiation model; partial pluripotency phenotype)	AP-MS interactome + co-IP	DNA damage response/repair	FALSE
Q12873	CHD3	Chromodomain-helicase-DNA-binding protein 3	ATP binding (GO:0005524); ATP hydrolysis activity (GO:0016887); ATP-dependent chromatin remodeler activity (GO:0140658); chromatin binding (GO:0003682); DNA binding (GO:0003677); helicase activity (GO:0004386); histone binding (GO:0042393); hydrolase activity (GO:0016787); metal ion binding (GO:0046872); nucleotide binding (GO:0000166); protein binding (GO:0005515); RNA binding (GO:0003723); tran…	5	2.79806	2.46973	0.00159198					DNA damage response/repair	FALSE
P12956	XRCC6	X-ray repair cross-complementing protein 6	5'-deoxyribose-5-phosphate lyase activity (GO:0051575); ATP binding (GO:0005524); ATP hydrolysis activity (GO:0016887); ATP-dependent activity, acting on DNA (GO:0008094); catalytic activity (GO:0003824); cyclin binding (GO:0030332); damaged DNA binding (GO:0003684); DNA binding (GO:0003677); DNA end binding (GO:0045027); DNA helicase activity (GO:0003678); double-stranded DNA binding (GO:0003690…	56	2.39879	1.83125	0.00399222					DNA damage response/repair	FALSE
O96017	CHEK2	Serine/threonine-protein kinase Chk2	ATP binding (GO:0005524); identical protein binding (GO:0042802); kinase activity (GO:0016301); metal ion binding (GO:0046872); nucleotide binding (GO:0000166); protein binding (GO:0005515); protein homodimerization activity (GO:0042803); protein kinase activity (GO:0004672); protein kinase binding (GO:0019901); protein serine kinase activity (GO:0106310); protein serine/threonine kinase activity…	2	2.31483	1.3109	0.00484365					DNA damage response/repair	FALSE
P27694	RPA1	Replication protein A 70 kDa DNA-binding subunit	chromatin binding (GO:0003682); chromatin-protein adaptor activity (GO:0140463); damaged DNA binding (GO:0003684); DNA binding (GO:0003677); G-rich strand telomeric DNA binding (GO:0098505); metal ion binding (GO:0046872); nucleic acid binding (GO:0003676); protein binding (GO:0005515); single-stranded DNA binding (GO:0003697); single-stranded telomeric DNA binding (GO:0043047); zinc ion binding …	5	2.30928	1.5928	0.00490591					DNA damage response/repair	FALSE
Q8IYB8	SUPV3L1	ATP-dependent RNA helicase SUPV3L1, mitochondrial	3'-5' RNA helicase activity (GO:0034458); 3'-5'-RNA exonuclease activity (GO:0000175); ATP binding (GO:0005524); ATP hydrolysis activity (GO:0016887); DNA binding (GO:0003677); DNA helicase activity (GO:0003678); double-stranded RNA binding (GO:0003725); helicase activity (GO:0004386); hydrolase activity (GO:0016787); identical protein binding (GO:0042802); nucleotide binding (GO:0000166); protei…	1	2.20516	6.69709	0.00623499					DNA damage response/repair	FALSE
P49959	MRE11	Double-strand break repair protein MRE11	3'-5' exonuclease activity (GO:0008408); 3'-5'-DNA exonuclease activity (GO:0008296); cadherin binding (GO:0045296); DNA binding (GO:0003677); DNA endonuclease activity (GO:0004520); DNA helicase activity (GO:0003678); double-stranded DNA binding (GO:0003690); endonuclease activity (GO:0004519); exonuclease activity (GO:0004527); hydrolase activity (GO:0016787); identical protein binding (GO:0042…	2	2.11887	1.61886	0.00760549					DNA damage response/repair	FALSE
Q13111	CHAF1A	Chromatin assembly factor 1 subunit A	chromatin binding (GO:0003682); chromo shadow domain binding (GO:0070087); identical protein binding (GO:0042802); protein binding (GO:0005515); unfolded protein binding (GO:0051082)	1	3.95793	1.72591	0.000110173					3D genome & replication-coupled chromatin	FALSE
Q5UIP0	RIF1	Telomere-associated protein RIF1	protein binding (GO:0005515)	4	3.53909	3.81797	0.000289009	49; 11; 37	Mouse	Mouse embryonic stem cells (mESCs); Embryonic stem cells (ESCs); Nanog-LAP (BAC-GFP tagged) ESCs used for IP-MS	AP-MS interactome; Protein complex isolation (affinity capture; MS/Western in BioGRID); AP-MS interactome + ChIP-seq	3D genome & replication-coupled chromatin	FALSE
Q9BTE3	MCMBP	Mini-chromosome maintenance complex-binding protein	chromatin binding (GO:0003682); protein binding (GO:0005515)	1	3.26466	3.87979	0.000543677					3D genome & replication-coupled chromatin	FALSE
Q96S55	WRNIP1	ATPase WRNIP1	ATP binding (GO:0005524); ATP hydrolysis activity (GO:0016887); DNA binding (GO:0003677); enzyme activator activity (GO:0008047); hydrolase activity (GO:0016787); identical protein binding (GO:0042802); metal ion binding (GO:0046872); nucleotide binding (GO:0000166); protein binding (GO:0005515); single-stranded DNA helicase activity (GO:0017116); zinc ion binding (GO:0008270)	2	2.89633	3.6566	0.0012696					3D genome & replication-coupled chromatin	FALSE
Q96T88	UHRF1	E3 ubiquitin-protein ligase UHRF1	cis-regulatory region sequence-specific DNA binding (GO:0000987); DNA binding (GO:0003677); DNA damage sensor activity (GO:0140612); hemi-methylated DNA-binding (GO:0044729); histone binding (GO:0042393); histone H3 reader activity (GO:0140006); histone H3 ubiquitin ligase activity (GO:0141055); histone H3K14 ubiquitin ligase activity (GO:0140851); histone H3K18 ubiquitin ligase activity (GO:0140…	2	2.84427	2.27587	0.0014313	37	Mouse	Embryonic stem cells (ESCs); Nanog-LAP (BAC-GFP tagged) ESCs used for IP-MS	AP-MS interactome + ChIP-seq	3D genome & replication-coupled chromatin	FALSE
O60216	RAD21	Double-strand-break repair protein rad21 homolog	chromatin binding (GO:0003682); cis-regulatory region sequence-specific DNA binding (GO:0000987); DNA binding (GO:0003677); protein binding (GO:0005515)	4	2.77572	2.63977	0.00167602	37	Mouse	Embryonic stem cells (ESCs); Nanog-LAP (BAC-GFP tagged) ESCs used for IP-MS	AP-MS interactome + ChIP-seq	3D genome & replication-coupled chromatin	FALSE
P49711	CTCF	Transcriptional repressor CTCF	chromatin binding (GO:0003682); chromatin insulator sequence binding (GO:0043035); chromatin loop anchoring activity (GO:0140587); cis-regulatory region sequence-specific DNA binding (GO:0000987); DNA binding (GO:0003677); DNA-binding transcription factor activity (GO:0003700); DNA-binding transcription repressor activity, RNA polymerase II-specific (GO:0001227); metal ion binding (GO:0046872); p…	1	2.71486	3.95853	0.00192815	37	Mouse	Embryonic stem cells (ESCs); Nanog-LAP (BAC-GFP tagged) ESCs used for IP-MS	AP-MS interactome + ChIP-seq	3D genome & replication-coupled chromatin	FALSE
Q7Z5K2	WAPL	Wings apart-like protein homolog	ATP-dependent protein-DNA unloader activity (GO:0140083); protein binding (GO:0005515)	2	2.71341	2.29037	0.00193461	37	Mouse	Embryonic stem cells (ESCs); Nanog-LAP (BAC-GFP tagged) ESCs used for IP-MS	AP-MS interactome + ChIP-seq	3D genome & replication-coupled chromatin	FALSE
P33992	MCM5	DNA replication licensing factor MCM5	3'-5' DNA helicase activity (GO:0043138); ATP binding (GO:0005524); ATP hydrolysis activity (GO:0016887); DNA binding (GO:0003677); DNA helicase activity (GO:0003678); DNA replication origin binding (GO:0003688); helicase activity (GO:0004386); hydrolase activity (GO:0016787); nucleotide binding (GO:0000166); protein binding (GO:0005515); single-stranded DNA binding (GO:0003697); single-stranded …	11	2.66557	2.58854	0.00215987					3D genome & replication-coupled chromatin	FALSE
P49736	MCM2	DNA replication licensing factor MCM2	3'-5' DNA helicase activity (GO:0043138); ATP binding (GO:0005524); ATP hydrolysis activity (GO:0016887); DNA binding (GO:0003677); DNA helicase activity (GO:0003678); DNA replication origin binding (GO:0003688); enzyme binding (GO:0019899); helicase activity (GO:0004386); histone binding (GO:0042393); hydrolase activity (GO:0016787); metal ion binding (GO:0046872); nucleotide binding (GO:0000166…	4	2.4668	1.92283	0.00341351	48	Human	NT2 cell model (neuronal differentiation model; partial pluripotency phenotype)	AP-MS interactome + co-IP	3D genome & replication-coupled chromatin	FALSE
Q6KC79	NIPBL	Nipped-B-like protein	chromatin binding (GO:0003682); chromo shadow domain binding (GO:0070087); cohesin loader activity (GO:0061775); histone deacetylase binding (GO:0042826); mediator complex binding (GO:0036033); promoter-specific chromatin binding (GO:1990841); protein binding (GO:0005515); transcription corepressor activity (GO:0003714)	3	2.35022	1.54336	0.00446462					3D genome & replication-coupled chromatin	FALSE
P25205	MCM3	DNA replication licensing factor MCM3	ATP binding (GO:0005524); ATP hydrolysis activity (GO:0016887); DNA binding (GO:0003677); DNA helicase activity (GO:0003678); helicase activity (GO:0004386); hydrolase activity (GO:0016787); nucleotide binding (GO:0000166); protein binding (GO:0005515); single-stranded DNA binding (GO:0003697); single-stranded DNA helicase activity (GO:0017116)	10	2.24192	2.63097	0.00572908	37	Mouse	Embryonic stem cells (ESCs); Nanog-LAP (BAC-GFP tagged) ESCs used for IP-MS	AP-MS interactome + ChIP-seq	3D genome & replication-coupled chromatin	FALSE
Q14566	MCM6	DNA replication licensing factor MCM6	ATP binding (GO:0005524); ATP hydrolysis activity (GO:0016887); DNA binding (GO:0003677); DNA helicase activity (GO:0003678); helicase activity (GO:0004386); hydrolase activity (GO:0016787); identical protein binding (GO:0042802); nucleotide binding (GO:0000166); protein binding (GO:0005515); single-stranded 3'-5' DNA helicase activity (GO:1990518); single-stranded DNA binding (GO:0003697)	4	2.16843	2.34877	0.00678531					3D genome & replication-coupled chromatin	FALSE
Q13416	ORC2	Origin recognition complex subunit 2	DNA replication origin binding (GO:0003688); protein binding (GO:0005515)	1	1.73738	0.97253	0.018307					3D genome & replication-coupled chromatin	FALSE
P54687	BCAT1	Branched-chain-amino-acid aminotransferase, cytosolic	branched-chain-amino-acid transaminase activity (GO:0004084); catalytic activity (GO:0003824); L-isoleucine-2-oxoglutarate transaminase activity (GO:0052656); L-leucine-2-oxoglutarate transaminase activity (GO:0052654); L-valine-2-oxoglutarate transaminase activity (GO:0052655); protein binding (GO:0005515); transaminase activity (GO:0008483); transferase activity (GO:0016740)	1	4.15582	3.5433	6.98517e-05					Metabolism	FALSE
P30044	PRDX5	Peroxiredoxin-5, mitochondrial	antioxidant activity (GO:0016209); cysteine-type endopeptidase inhibitor activity involved in apoptotic process (GO:0043027); identical protein binding (GO:0042802); oxidoreductase activity (GO:0016491); peroxidase activity (GO:0004601); peroxynitrite reductase activity (GO:0072541); protein binding (GO:0005515); RNA polymerase III transcription regulatory region sequence-specific DNA binding (GO…	6	3.36808	2.67789	0.000428468					Metabolism	FALSE
Q92794	KAT6A	Histone acetyltransferase KAT6A	acetyltransferase activity (GO:0016407); acyltransferase activity (GO:0016746); chromatin binding (GO:0003682); DNA binding (GO:0003677); DNA-binding transcription factor binding (GO:0140297); histone acetyltransferase activity (GO:0004402); histone H3 acetyltransferase activity (GO:0010484); histone H3K14 acetyltransferase activity (GO:0036408); histone H4K12 acetyltransferase activity (GO:00439…	4	3.35572	3.13452	0.000440841					Metabolism	FALSE
P63208	SKP1	S-phase kinase-associated protein 1	beta-catenin binding (GO:0008013); cullin family protein binding (GO:0097602); F-box domain binding (GO:1990444); molecular function activator activity (GO:0140677); protein binding (GO:0005515); protein domain specific binding (GO:0019904); ubiquitin ligase activator activity (GO:1990757); ubiquitin ligase complex scaffold activity (GO:0160072); ubiquitin-like ligase-substrate adaptor activity (…	6	3.33451	2.06687	0.000462902					Metabolism	FALSE
Q99873	PRMT1	Protein arginine N-methyltransferase 1	enzyme binding (GO:0019899); GATOR1 complex binding (GO:0106080); histone H4 methyltransferase activity (GO:0140939); histone H4R3 methyltransferase activity (GO:0044020); histone methyltransferase activity (GO:0042054); identical protein binding (GO:0042802); methyl-CpG binding (GO:0008327); methyltransferase activity (GO:0008168); mitogen-activated protein kinase p38 binding (GO:0048273); N-met…	30	3.19857	2.04756	0.000633036					Metabolism	FALSE
Q86X55	CARM1	Histone-arginine methyltransferase CARM1	beta-catenin binding (GO:0008013); DNA-binding transcription factor binding (GO:0140297); histone H3R17 methyltransferase activity (GO:0035642); histone H3R2 methyltransferase activity (GO:0070611); histone methyltransferase activity (GO:0042054); methyltransferase activity (GO:0008168); protein binding (GO:0005515); protein methyltransferase activity (GO:0008276); protein-arginine N-methyltransf…	4	3.10916	2.36413	0.000777756					Metabolism	FALSE
Q86UE8	TLK2	Serine/threonine-protein kinase tousled-like 2	ATP binding (GO:0005524); identical protein binding (GO:0042802); kinase activity (GO:0016301); nucleotide binding (GO:0000166); protein binding (GO:0005515); protein kinase activity (GO:0004672); protein serine kinase activity (GO:0106310); protein serine/threonine kinase activity (GO:0004674); transferase activity (GO:0016740)	4	3.01408	2.23713	0.00096811					Metabolism	FALSE
Q9ULX6	AKAP8L	A-kinase anchor protein 8-like	DEAD/H-box RNA helicase binding (GO:0017151); DNA binding (GO:0003677); histone deacetylase binding (GO:0042826); lamin binding (GO:0005521); metal ion binding (GO:0046872); protein binding (GO:0005515); protein kinase A regulatory subunit binding (GO:0034237); RNA binding (GO:0003723); zinc ion binding (GO:0008270)	4	2.98317	3.57263	0.00103951	48	Human	NT2 cell model (neuronal differentiation model; partial pluripotency phenotype)	AP-MS interactome + co-IP	Metabolism	FALSE
P49336	CDK8	Cyclin-dependent kinase 8	ATP binding (GO:0005524); cyclin-dependent protein serine/threonine kinase activity (GO:0004693); kinase activity (GO:0016301); nucleotide binding (GO:0000166); protein binding (GO:0005515); protein kinase activity (GO:0004672); protein serine kinase activity (GO:0106310); protein serine/threonine kinase activity (GO:0004674); RNA polymerase II CTD heptapeptide repeat kinase activity (GO:0008353)…	2	2.98007	2.0857	0.00104696					Metabolism	FALSE
P49585	PCYT1A	Choline-phosphate cytidylyltransferase A	calmodulin binding (GO:0005516); catalytic activity (GO:0003824); choline-phosphate cytidylyltransferase activity (GO:0004105); identical protein binding (GO:0042802); lipid binding (GO:0008289); molecular function inhibitor activity (GO:0140678); nucleotidyltransferase activity (GO:0016779); phosphatidylcholine binding (GO:0031210); protein binding (GO:0005515); protein homodimerization activity…	7	2.97029	1.87849	0.0010708					Metabolism	FALSE
P00390	GSR	Glutathione reductase, mitochondrial	electron transfer activity (GO:0009055); flavin adenine dinucleotide binding (GO:0050660); glutathione-disulfide reductase (NADPH) activity (GO:0004362); NADP binding (GO:0050661); oxidoreductase activity (GO:0016491); oxidoreductase activity, acting on a sulfur group of donors, NAD(P) as acceptor (GO:0016668)	2	2.90604	1.51325	0.00124155					Metabolism	FALSE
Q9UJA5	TRMT6	tRNA (adenine(58)-N(1))-methyltransferase non-catalytic subunit TRM6	protein binding (GO:0005515); RNA binding (GO:0003723)	1	2.87256	1.33488	0.00134102	48	Human	NT2 cell model (neuronal differentiation model; partial pluripotency phenotype)	AP-MS interactome + co-IP	Metabolism	FALSE
Q9NXH9	TRMT1	tRNA (guanine(26)-N(2))-dimethyltransferase	metal ion binding (GO:0046872); methyltransferase activity (GO:0008168); protein binding (GO:0005515); RNA binding (GO:0003723); transferase activity (GO:0016740); tRNA (guanine(26)-N2)-dimethyltransferase activity (GO:0160104); tRNA (guanine) methyltransferase activity (GO:0016423); tRNA binding (GO:0000049); zinc ion binding (GO:0008270)	2	2.86228	2.21576	0.00137315					Metabolism	FALSE
O43823	AKAP8	A-kinase anchor protein 8	DNA binding (GO:0003677); double-stranded DNA binding (GO:0003690); histone deacetylase binding (GO:0042826); metal ion binding (GO:0046872); NF-kappaB binding (GO:0051059); protein binding (GO:0005515); protein kinase A regulatory subunit binding (GO:0034237); RNA binding (GO:0003723); zinc ion binding (GO:0008270)	3	2.81649	1.88648	0.00152586	47	Mouse	Mouse embryonic stem cells (E14Tg2a Flag-Nanog line)	AP-MS interactome	Metabolism	FALSE
Q08J23	NSUN2	RNA cytosine C(5)-methyltransferase NSUN2	methyltransferase activity (GO:0008168); mRNA (cytidine-5-)-methyltransferase activity (GO:0062152); protein binding (GO:0005515); RNA binding (GO:0003723); RNA methyltransferase activity (GO:0008173); S-adenosylmethionine-dependent methyltransferase activity (GO:0008757); transferase activity (GO:0016740); tRNA (cytidine-5-)-methyltransferase activity (GO:0016428); tRNA binding (GO:0000049)	6	2.79773	2.21061	0.00159318	37	Mouse	Embryonic stem cells (ESCs); Nanog-LAP (BAC-GFP tagged) ESCs used for IP-MS	AP-MS interactome + ChIP-seq	Metabolism	FALSE
Q5QJE6	DNTTIP2	Deoxynucleotidyltransferase terminal-interacting protein 2	protein binding (GO:0005515); RNA binding (GO:0003723)	2	2.76738	2.10657	0.00170854	37	Mouse	Embryonic stem cells (ESCs); Nanog-LAP (BAC-GFP tagged) ESCs used for IP-MS	AP-MS interactome + ChIP-seq	Metabolism	FALSE
Q99986	VRK1	Serine/threonine-protein kinase VRK1	ATP binding (GO:0005524); histone binding (GO:0042393); histone H2AX kinase activity (GO:0141003); histone H3S10 kinase activity (GO:0035175); histone H3T3 kinase activity (GO:0072354); kinase activity (GO:0016301); nucleosomal DNA binding (GO:0031492); nucleotide binding (GO:0000166); protein binding (GO:0005515); protein kinase activity (GO:0004672); protein kinase binding (GO:0019901); protein…	2	2.74209	2.98316	0.00181097					Metabolism	FALSE
Q9H9B1	EHMT1	Histone-lysine N-methyltransferase EHMT1	C2H2 zinc finger domain binding (GO:0070742); histone H3 methyltransferase activity (GO:0140938); histone H3K27 methyltransferase activity (GO:0046976); histone H3K9 dimethyltransferase activity (GO:0140942); histone H3K9 methyltransferase activity (GO:0046974); histone H3K9 monomethyltransferase activity (GO:0140948); histone H3K9 trimethyltransferase activity (GO:0140949); histone H3K9me2 methy…	1	2.69797	2.82689	0.00200459	47	Mouse	Mouse embryonic stem cells (E14Tg2a Flag-Nanog line)	AP-MS interactome	Metabolism	FALSE
Q9UBL3	ASH2L	Set1/Ash2 histone methyltransferase complex subunit ASH2	beta-catenin binding (GO:0008013); DNA binding (GO:0003677); metal ion binding (GO:0046872); protein binding (GO:0005515); transcription cis-regulatory region binding (GO:0000976); zinc ion binding (GO:0008270)	2	2.65988	1.34114	0.00218835	47	Mouse	Mouse embryonic stem cells (E14Tg2a Flag-Nanog line)	AP-MS interactome	Metabolism	FALSE
P78417	GSTO1	Glutathione S-transferase omega-1	glutathione dehydrogenase (ascorbate) activity (GO:0045174); glutathione transferase activity (GO:0004364); methylarsonate reductase activity (GO:0050610); oxidoreductase activity (GO:0016491); protein binding (GO:0005515); transferase activity (GO:0016740)	7	2.63401	2.20759	0.00232268					Metabolism	FALSE
Q9BWU1	CDK19	Cyclin-dependent kinase 19	ATP binding (GO:0005524); cyclin-dependent protein serine/threonine kinase activity (GO:0004693); kinase activity (GO:0016301); nucleotide binding (GO:0000166); protein kinase activity (GO:0004672); protein serine kinase activity (GO:0106310); protein serine/threonine kinase activity (GO:0004674); transferase activity (GO:0016740)	3	2.60912	1.60473	0.0024597					Metabolism	FALSE
Q9NYV4	CDK12	Cyclin-dependent kinase 12	ATP binding (GO:0005524); cyclin binding (GO:0030332); cyclin-dependent protein serine/threonine kinase activity (GO:0004693); kinase activity (GO:0016301); nucleotide binding (GO:0000166); protein binding (GO:0005515); protein kinase activity (GO:0004672); protein kinase binding (GO:0019901); protein serine kinase activity (GO:0106310); protein serine/threonine kinase activity (GO:0004674); RNA …	6	2.54652	2.102	0.00284107					Metabolism	FALSE
Q8NFW8	CMAS	N-acylneuraminate cytidylyltransferase	N-acylneuraminate cytidylyltransferase activity (GO:0008781); nucleotidyltransferase activity (GO:0016779); transferase activity (GO:0016740)	1	2.53942	2.47889	0.00288787					Metabolism	FALSE
Q13572	ITPK1	Inositol-tetrakisphosphate 1-kinase	ATP binding (GO:0005524); catalytic activity (GO:0003824); hydrolase activity (GO:0016787); inositol-1,3,4,5-tetrakisphosphate 6-kinase activity (GO:0000825); inositol-1,3,4-trisphosphate 5-kinase activity (GO:0052726); inositol-1,3,4-trisphosphate 6-kinase activity (GO:0052725); inositol-3,4,5,6-tetrakisphosphate 1-kinase activity (GO:0047325); inositol-3,4,6-trisphosphate 1-kinase activity (GO:…	1	2.53894	1.28155	0.00289107					Metabolism	FALSE
P22061	PCMT1	Protein-L-isoaspartate(D-aspartate) O-methyltransferase	cadherin binding (GO:0045296); methyltransferase activity (GO:0008168); protein binding (GO:0005515); protein-L-isoaspartate (D-aspartate) O-methyltransferase activity (GO:0004719); transferase activity (GO:0016740)	3	2.46627	2.27994	0.00341764	48	Human	NT2 cell model (neuronal differentiation model; partial pluripotency phenotype)	AP-MS interactome + co-IP	Metabolism	FALSE
Q00534	CDK6	Cyclin-dependent kinase 6	ATP binding (GO:0005524); cyclin binding (GO:0030332); cyclin-dependent protein serine/threonine kinase activity (GO:0004693); FBXO family protein binding (GO:0098770); kinase activity (GO:0016301); nucleotide binding (GO:0000166); protein binding (GO:0005515); protein kinase activity (GO:0004672); protein serine kinase activity (GO:0106310); protein serine/threonine kinase activity (GO:0004674);…	1	2.44463	1.86097	0.00359227					Metabolism	FALSE
Q02952	AKAP12	A-kinase anchor protein 12	adenylate cyclase binding (GO:0008179); calmodulin binding (GO:0005516); protein binding (GO:0005515); protein kinase A binding (GO:0051018)	3	2.42598	0.815103	0.00374993					Metabolism	FALSE
Q9UEE5	STK17A	Serine/threonine-protein kinase 17A	ATP binding (GO:0005524); kinase activity (GO:0016301); nucleotide binding (GO:0000166); protein kinase activity (GO:0004672); protein serine kinase activity (GO:0106310); protein serine/threonine kinase activity (GO:0004674); transferase activity (GO:0016740)	1	2.32928	1.22191	0.00468511					Metabolism	FALSE
P15559	NQO1	NAD(P)H dehydrogenase [quinone] 1	cytochrome-b5 reductase activity, acting on NAD(P)H (GO:0004128); identical protein binding (GO:0042802); NAD(P)H dehydrogenase (quinone) activity (GO:0003955); NADH dehydrogenase (quinone) (non-electrogenic) activity (GO:0050136); NADPH dehydrogenase (quinone) activity (GO:0008753); oxidoreductase activity (GO:0016491); protein binding (GO:0005515); RNA binding (GO:0003723)	1	2.23933	2.14517	0.00576327					Metabolism	FALSE
Q14004	CDK13	Cyclin-dependent kinase 13	ATP binding (GO:0005524); cyclin binding (GO:0030332); cyclin-dependent protein serine/threonine kinase activity (GO:0004693); kinase activity (GO:0016301); nucleotide binding (GO:0000166); protein binding (GO:0005515); protein kinase activity (GO:0004672); protein kinase binding (GO:0019901); protein serine kinase activity (GO:0106310); protein serine/threonine kinase activity (GO:0004674); RNA …	2	2.22629	1.07557	0.00593899					Metabolism	FALSE
P38936	CDKN1A	Cyclin-dependent kinase inhibitor 1	cyclin binding (GO:0030332); cyclin-dependent protein serine/threonine kinase inhibitor activity (GO:0004861); metal ion binding (GO:0046872); molecular function activator activity (GO:0140677); molecular function inhibitor activity (GO:0140678); protein binding (GO:0005515); protein kinase binding (GO:0019901); protein kinase inhibitor activity (GO:0004860); protein sequestering activity (GO:014…	1	2.14129	2.67725	0.00722293					Metabolism	FALSE
Q8TDX7	NEK7	Serine/threonine-protein kinase Nek7	ATP binding (GO:0005524); kinase activity (GO:0016301); metal ion binding (GO:0046872); molecular function activator activity (GO:0140677); nucleotide binding (GO:0000166); protein binding (GO:0005515); protein kinase activity (GO:0004672); protein serine kinase activity (GO:0106310); protein serine/threonine kinase activity (GO:0004674); transferase activity (GO:0016740)	2	2.07134	1.51966	0.0084851					Metabolism	FALSE
Q9UKI8	TLK1	Serine/threonine-protein kinase tousled-like 1	ATP binding (GO:0005524); kinase activity (GO:0016301); nucleotide binding (GO:0000166); protein binding (GO:0005515); protein kinase activity (GO:0004672); protein serine kinase activity (GO:0106310); protein serine/threonine kinase activity (GO:0004674); transferase activity (GO:0016740)	2	2.01259	1.41216	0.00971436					Metabolism	FALSE
Q9UIG0	BAZ1B	Tyrosine-protein kinase BAZ1B	ATP binding (GO:0005524); histone binding (GO:0042393); histone H2AXY142 kinase activity (GO:0140801); histone kinase activity (GO:0035173); kinase activity (GO:0016301); metal ion binding (GO:0046872); non-membrane spanning protein tyrosine kinase activity (GO:0004715); nucleotide binding (GO:0000166); protein binding (GO:0005515); protein tyrosine kinase activity (GO:0004713); transferase activ…	1	1.98029	2.20993	0.0104644					Metabolism	FALSE
Q9BZ95	NSD3	Histone-lysine N-methyltransferase NSD3	histone H3 methyltransferase activity (GO:0140938); histone H3K27 dimethyltransferase activity (GO:0140952); histone H3K27 methyltransferase activity (GO:0046976); histone H3K27 trimethyltransferase activity (GO:0140951); histone H3K36 methyltransferase activity (GO:0046975); histone H3K4 dimethyltransferase activity (GO:0140946); histone H3K4 methyltransferase activity (GO:0042800); histone meth…	2	1.96257	0.724379	0.0109002					Metabolism	FALSE
P78527	PRKDC	DNA-dependent protein kinase catalytic subunit	ATP binding (GO:0005524); DNA binding (GO:0003677); DNA-dependent protein kinase activity (GO:0004677); double-stranded DNA binding (GO:0003690); enzyme binding (GO:0019899); histone H2AXS139 kinase activity (GO:0035979); kinase activity (GO:0016301); nucleotide binding (GO:0000166); protein binding (GO:0005515); protein domain specific binding (GO:0019904); protein kinase activity (GO:0004672); …	9	1.95485	1.41774	0.0110955					Metabolism	FALSE
Q8IY81	FTSJ3	pre-rRNA 2'-O-ribose RNA methyltransferase FTSJ3	methyltransferase activity (GO:0008168); protein binding (GO:0005515); RNA 2'-O-methyltransferase activity (GO:0062105); RNA binding (GO:0003723); rRNA (guanine) methyltransferase activity (GO:0016435); rRNA (uridine-2'-O-)-methyltransferase activity (GO:0008650); rRNA methyltransferase activity (GO:0008649); transferase activity (GO:0016740)	1	1.7802	0.879502	0.0165881					Metabolism	FALSE
O60701	UGDH	UDP-glucose 6-dehydrogenase	catalytic activity (GO:0003824); identical protein binding (GO:0042802); NAD binding (GO:0051287); oxidoreductase activity (GO:0016491); oxidoreductase activity, acting on the CH-OH group of donors, NAD or NADP as acceptor (GO:0016616); UDP-glucose 6-dehydrogenase activity (GO:0003979)	1	1.72278	1.22322	0.0189331					Metabolism	FALSE
P33316	DUT	Deoxyuridine 5'-triphosphate nucleotidohydrolase, mitochondrial	dUTP diphosphatase activity (GO:0004170); hydrolase activity (GO:0016787); identical protein binding (GO:0042802); magnesium ion binding (GO:0000287); peroxisome proliferator activated receptor binding (GO:0042975); protein binding (GO:0005515); pyrimidine deoxyribonucleotide binding (GO:0032556); RNA binding (GO:0003723); signaling receptor inhibitor activity (GO:0030547)	2	1.57985	1.9	0.0263116					Metabolism	FALSE
Q9BYW2	SETD2	Histone-lysine N-methyltransferase SETD2	alpha-tubulin binding (GO:0043014); histone H3 methyltransferase activity (GO:0140938); histone H3K36 methyltransferase activity (GO:0046975); histone H3K36 trimethyltransferase activity (GO:0140955); histone methyltransferase activity (GO:0042054); metal ion binding (GO:0046872); methyltransferase activity (GO:0008168); protein binding (GO:0005515); protein-lysine N-methyltransferase activity (G…	3	1.47078	0.846933	0.0338233					Metabolism	FALSE
P09211	GSTP1	Glutathione S-transferase P	dinitrosyl-iron complex binding (GO:0035731); fatty acid binding (GO:0005504); glutathione peroxidase activity (GO:0004602); glutathione transferase activity (GO:0004364); JUN kinase binding (GO:0008432); nitric oxide binding (GO:0070026); protein binding (GO:0005515); protein kinase binding (GO:0019901); protein serine/threonine kinase inhibitor activity (GO:0030291); S-nitrosoglutathione bindin…	4	1.42972	1.11967	0.0371771					Metabolism	FALSE
Q9H7L9	SUDS3	Sin3 histone deacetylase corepressor complex component SDS3	enzyme binding (GO:0019899); histone deacetylase activity (GO:0004407); histone deacetylase binding (GO:0042826); protein binding (GO:0005515)	1	3.57093	2.7829	0.000268577					NuRD/HDAC repression (deacetylation/remodeling)	FALSE
Q9UKL0	RCOR1	REST corepressor 1	chromatin binding (GO:0003682); enzyme binding (GO:0019899); protein binding (GO:0005515); transcription corepressor activity (GO:0003714)	1	3.323	4.31168	0.000475331					NuRD/HDAC repression (deacetylation/remodeling)	FALSE
Q13547	HDAC1	Histone deacetylase 1	chromatin binding (GO:0003682); core promoter sequence-specific DNA binding (GO:0001046); DNA binding (GO:0003677); DNA-binding transcription factor binding (GO:0140297); E-box binding (GO:0070888); enzyme binding (GO:0019899); histone deacetylase activity (GO:0004407); histone deacetylase activity, hydrolytic mechanism (GO:0141221); histone deacetylase binding (GO:0042826); histone decrotonylase…	1	3.19893	4.12538	0.00063252	11; 37	Mouse	Mouse embryonic stem cells (mESCs); Embryonic stem cells (ESCs); Nanog-LAP (BAC-GFP tagged) ESCs used for IP-MS	Protein complex isolation (affinity capture; MS/Western in BioGRID); AP-MS interactome + ChIP-seq	NuRD/HDAC repression (deacetylation/remodeling)	FALSE
Q9P2K3	RCOR3	REST corepressor 3	protein binding (GO:0005515); transcription corepressor activity (GO:0003714)	4	3.08055	2.14954	0.00083071					NuRD/HDAC repression (deacetylation/remodeling)	FALSE
Q14839	CHD4	Chromodomain-helicase-DNA-binding protein 4	ATP binding (GO:0005524); ATP hydrolysis activity (GO:0016887); ATP-dependent chromatin remodeler activity (GO:0140658); chromatin binding (GO:0003682); DNA binding (GO:0003677); DNA-binding transcription factor binding (GO:0140297); histone binding (GO:0042393); histone deacetylase binding (GO:0042826); hydrolase activity (GO:0016787); metal ion binding (GO:0046872); nucleosomal DNA binding (GO:…	8	2.98887	2.28818	0.00102597	37; 47	Mouse	Embryonic stem cells (ESCs); Nanog-LAP (BAC-GFP tagged) ESCs used for IP-MS; Mouse embryonic stem cells (E14Tg2a Flag-Nanog line)	AP-MS interactome + ChIP-seq; AP-MS interactome	NuRD/HDAC repression (deacetylation/remodeling)	FALSE
Q96ST3	SIN3A	Paired amphipathic helix protein Sin3a	chromatin binding (GO:0003682); DNA binding (GO:0003677); protein binding (GO:0005515); protein-containing complex binding (GO:0044877); RNA binding (GO:0003723); RNA polymerase II-specific DNA-binding transcription factor binding (GO:0061629); transcription corepressor activity (GO:0003714); transcription regulator inhibitor activity (GO:0140416)	2	2.81391	2.66443	0.00153495	48; 11; 47	Human; Mouse	NT2 cell model (neuronal differentiation model; partial pluripotency phenotype); Mouse embryonic stem cells (mESCs); Mouse embryonic stem cells (E14Tg2a Flag-Nanog line)	AP-MS interactome + co-IP; Protein complex isolation (affinity capture; MS/Western in BioGRID); AP-MS interactome	NuRD/HDAC repression (deacetylation/remodeling)	FALSE
Q9Y618	NCOR2	Nuclear receptor corepressor 2	chromatin binding (GO:0003682); DNA binding (GO:0003677); enzyme activator activity (GO:0008047); histone deacetylase binding (GO:0042826); Notch binding (GO:0005112); nuclear glucocorticoid receptor binding (GO:0035259); nuclear receptor binding (GO:0016922); nuclear retinoic acid receptor binding (GO:0042974); nuclear retinoid X receptor binding (GO:0046965); protein binding (GO:0005515); prote…	7	2.76689	3.15466	0.00171046	48; 50	Human; Mouse	NT2 cell model (neuronal differentiation model; partial pluripotency phenotype); Mouse embryonic stem cells (mESCs)	AP-MS interactome + co-IP; AP-MS interactome	NuRD/HDAC repression (deacetylation/remodeling)	FALSE
Q9BTC8	MTA3	Metastasis-associated protein MTA3	chromatin binding (GO:0003682); DNA binding (GO:0003677); histone deacetylase binding (GO:0042826); metal ion binding (GO:0046872); protein binding (GO:0005515); protein-containing complex binding (GO:0044877); sequence-specific DNA binding (GO:0043565); transcription coactivator activity (GO:0003713); transcription corepressor activity (GO:0003714); zinc ion binding (GO:0008270)	1	2.63685	1.78496	0.00230756	48; 50; 47	Human; Mouse	NT2 cell model (neuronal differentiation model; partial pluripotency phenotype); Mouse embryonic stem cells (mESCs); Mouse embryonic stem cells (E14Tg2a Flag-Nanog line)	AP-MS interactome + co-IP; AP-MS interactome	NuRD/HDAC repression (deacetylation/remodeling)	FALSE
Q13263	TRIM28	Transcription intermediary factor 1-beta	chromatin binding (GO:0003682); chromo shadow domain binding (GO:0070087); DNA binding (GO:0003677); Krueppel-associated box domain binding (GO:0035851); metal ion binding (GO:0046872); promoter-specific chromatin binding (GO:1990841); protein binding (GO:0005515); protein kinase activity (GO:0004672); RNA binding (GO:0003723); SUMO transferase activity (GO:0019789); transcription coactivator act…	21	2.54937	2.39596	0.00282249	49; 11; 37	Mouse	Mouse embryonic stem cells (mESCs); Embryonic stem cells (ESCs); Nanog-LAP (BAC-GFP tagged) ESCs used for IP-MS	AP-MS interactome; Protein complex isolation (affinity capture; MS/Western in BioGRID); AP-MS interactome + ChIP-seq	NuRD/HDAC repression (deacetylation/remodeling)	FALSE
O94776	MTA2	Metastasis-associated protein MTA2	chromatin binding (GO:0003682); DNA binding (GO:0003677); DNA-binding transcription factor binding (GO:0140297); histone deacetylase activity (GO:0004407); histone deacetylase binding (GO:0042826); metal ion binding (GO:0046872); nucleosomal DNA binding (GO:0031492); protein binding (GO:0005515); RNA polymerase II-specific DNA-binding transcription factor binding (GO:0061629); sequence-specific D…	3	2.51559	1.63479	0.00305076	48; 11; 37; 50; 47	Human; Mouse	NT2 cell model (neuronal differentiation model; partial pluripotency phenotype); Mouse embryonic stem cells (mESCs); Embryonic stem cells (ESCs); Nanog-LAP (BAC-GFP tagged) ESCs used for IP-MS; Mouse embryonic stem cells (E14Tg2a Flag-Nanog line)	AP-MS interactome + co-IP; Protein complex isolation (affinity capture; MS/Western in BioGRID); AP-MS interactome + ChIP-seq; AP-MS interactome	NuRD/HDAC repression (deacetylation/remodeling)	FALSE
Q86YP4	GATAD2A	Transcriptional repressor p66-alpha	DNA-binding transcription factor activity, RNA polymerase II-specific (GO:0000981); metal ion binding (GO:0046872); protein binding (GO:0005515); protein-macromolecule adaptor activity (GO:0030674); sequence-specific DNA binding (GO:0043565); zinc ion binding (GO:0008270)	1	2.24853	1.32868	0.00564245	11; 50; 47	Mouse	Mouse embryonic stem cells (mESCs); Mouse embryonic stem cells (E14Tg2a Flag-Nanog line)	Protein complex isolation (affinity capture; MS/Western in BioGRID); AP-MS interactome	NuRD/HDAC repression (deacetylation/remodeling)	FALSE
Q92769	HDAC2	Histone deacetylase 2	chromatin binding (GO:0003682); deacetylase activity (GO:0019213); DNA-binding transcription factor binding (GO:0140297); enzyme binding (GO:0019899); heat shock protein binding (GO:0031072); histone binding (GO:0042393); histone deacetylase activity (GO:0004407); histone deacetylase activity, hydrolytic mechanism (GO:0141221); histone deacetylase binding (GO:0042826); histone decrotonylase activ…	5	2.22824	1.63152	0.00591239	49; 11; 50	Mouse	Mouse embryonic stem cells (mESCs)	AP-MS interactome; Protein complex isolation (affinity capture; MS/Western in BioGRID)	NuRD/HDAC repression (deacetylation/remodeling)	FALSE
O75376	NCOR1	Nuclear receptor corepressor 1	DNA binding (GO:0003677); histone deacetylase binding (GO:0042826); nuclear receptor binding (GO:0016922); nuclear thyroid hormone receptor binding (GO:0046966); protein binding (GO:0005515); RNA polymerase II-specific DNA-binding transcription factor binding (GO:0061629); transcription cis-regulatory region binding (GO:0000976); transcription corepressor activity (GO:0003714)	3	1.96944	0.843108	0.0107291	47	Mouse	Mouse embryonic stem cells (E14Tg2a Flag-Nanog line)	AP-MS interactome	NuRD/HDAC repression (deacetylation/remodeling)	FALSE
Q8WXI9	GATAD2B	Transcriptional repressor p66-beta	DNA-binding transcription factor activity, RNA polymerase II-specific (GO:0000981); metal ion binding (GO:0046872); nucleosomal DNA binding (GO:0031492); protein binding (GO:0005515); sequence-specific DNA binding (GO:0043565); zinc ion binding (GO:0008270)	2	1.81629	0.835775	0.0152653	11; 47	Mouse	Mouse embryonic stem cells (mESCs); Mouse embryonic stem cells (E14Tg2a Flag-Nanog line)	Protein complex isolation (affinity capture; MS/Western in BioGRID); AP-MS interactome	NuRD/HDAC repression (deacetylation/remodeling)	FALSE
P63167	DYNLL1	Dynein light chain 1, cytoplasmic	dynein intermediate chain binding (GO:0045505); enzyme binding (GO:0019899); enzyme inhibitor activity (GO:0004857); identical protein binding (GO:0042802); nitric-oxide synthase inhibitor activity (GO:0036487); nitric-oxide synthase regulator activity (GO:0030235); protein binding (GO:0005515); protein-containing complex binding (GO:0044877); scaffold protein binding (GO:0097110)	3	4.4238	2.24164	3.76875e-05					Other / uncategorized	FALSE
Q5VZL5	ZMYM4	Zinc finger MYM-type protein 4	DNA binding (GO:0003677); metal ion binding (GO:0046872); protein binding (GO:0005515); zinc ion binding (GO:0008270)	2	4.31779	1.73752	4.81075e-05					Other / uncategorized	FALSE
P04632	CAPNS1	Calpain small subunit 1	calcium ion binding (GO:0005509); calcium-dependent cysteine-type endopeptidase activity (GO:0004198); metal ion binding (GO:0046872); protein binding (GO:0005515)	1	4.3085	1.64928	4.9147e-05					Other / uncategorized	FALSE
Q12947	FOXF2	Forkhead box protein F2	DNA binding (GO:0003677); DNA-binding transcription activator activity, RNA polymerase II-specific (GO:0001228); DNA-binding transcription factor activity (GO:0003700); DNA-binding transcription factor activity, RNA polymerase II-specific (GO:0000981); general transcription initiation factor binding (GO:0140296); RNA polymerase II cis-regulatory region sequence-specific DNA binding (GO:0000978); …	1	4.30099	2.00966	5.00044e-05					Other / uncategorized	FALSE
P61009	SPCS3	Signal peptidase complex subunit 3	protein binding (GO:0005515)	2	4.07493	2.0703	8.41523e-05					Other / uncategorized	FALSE
P18858	LIG1	DNA ligase 1	ATP binding (GO:0005524); DNA binding (GO:0003677); DNA ligase (ATP) activity (GO:0003910); DNA ligase activity (GO:0003909); ligase activity (GO:0016874); metal ion binding (GO:0046872); nucleotide binding (GO:0000166); protein binding (GO:0005515)	5	3.99793	1.66237	0.000100478					Other / uncategorized	FALSE
Q9UHB6	LIMA1	LIM domain and actin-binding protein 1	actin binding (GO:0003779); actin filament binding (GO:0051015); actin monomer binding (GO:0003785); cadherin binding (GO:0045296); metal ion binding (GO:0046872); microtubule stabilizing activity (GO:0140778); protein binding (GO:0005515)	2	3.8804	1.95613	0.000131705					Other / uncategorized	FALSE
Q7Z309	PABIR2	PABIR family member 2	protein serine/threonine phosphatase inhibitor activity (GO:0004865)	1	3.82278	2.67503	0.000150389					Other / uncategorized	FALSE
Q9UF56	FBXL17	F-box/LRR-repeat protein 17	protein binding (GO:0005515)	1	3.80069	1.76729	0.000158237					Other / uncategorized	FALSE
Q15417	CNN3	Calponin-3	actin binding (GO:0003779); actin filament binding (GO:0051015); cadherin binding involved in cell-cell adhesion (GO:0098641); calmodulin binding (GO:0005516)	2	3.79723	2.18045	0.000159503					Other / uncategorized	FALSE
P58546	MTPN	Myotrophin	No GO MF annotation (GOA human GAF)	3	3.71528	2.05795	0.000192627					Other / uncategorized	FALSE
P28715	ERCC5	DNA excision repair protein ERCC-5	bubble DNA binding (GO:0000405); catalytic activity (GO:0003824); damaged DNA binding (GO:0003684); DNA binding (GO:0003677); DNA endonuclease activity (GO:0004520); double-stranded DNA binding (GO:0003690); endonuclease activity (GO:0004519); enzyme activator activity (GO:0008047); hydrolase activity (GO:0016787); hydrolase activity, acting on ester bonds (GO:0016788); metal ion binding (GO:0046…	1	3.71434	1.43455	0.000193046					Other / uncategorized	FALSE
Q8N3X1	FNBP4	Formin-binding protein 4	protein binding (GO:0005515)	2	3.6847	1.77365	0.000206681					Other / uncategorized	FALSE
Q16643	DBN1	Drebrin	actin binding (GO:0003779); cadherin binding (GO:0045296); profilin binding (GO:0005522); protein binding (GO:0005515); protein sequestering activity (GO:0140311)	1	3.65624	1.97994	0.000220678					Other / uncategorized	FALSE
Q8N5L8	RPP25L	Ribonuclease P protein subunit p25-like protein	nucleic acid binding (GO:0003676); protein binding (GO:0005515); RNA binding (GO:0003723)	1	3.65558	2.53856	0.000221012					Other / uncategorized	FALSE
Q96SZ5	ADO	2-aminoethanethiol dioxygenase	cysteamine dioxygenase activity (GO:0047800); dioxygenase activity (GO:0051213); iron ion binding (GO:0005506); metal ion binding (GO:0046872); oxidoreductase activity (GO:0016491); oxidoreductase activity, acting on single donors with incorporation of molecular oxygen, incorporation of two atoms of oxygen (GO:0016702); protein binding (GO:0005515)	9	3.65471	2.84534	0.000221456					Other / uncategorized	FALSE
P15408	FOSL2	Fos-related antigen 2	chromatin binding (GO:0003682); DNA binding (GO:0003677); DNA-binding transcription activator activity, RNA polymerase II-specific (GO:0001228); DNA-binding transcription factor activity (GO:0003700); DNA-binding transcription factor activity, RNA polymerase II-specific (GO:0000981); protein binding (GO:0005515); RNA polymerase II cis-regulatory region sequence-specific DNA binding (GO:0000978); …	6	3.64793	2.36755	0.000224941					Other / uncategorized	FALSE
Q8N0X7	SPART	Spartin	lipid binding (GO:0008289); protein binding (GO:0005515); ubiquitin protein ligase binding (GO:0031625)	2	3.64076	2.02102	0.000228687					Other / uncategorized	FALSE
Q12816	TRO	Trophinin	protein binding (GO:0005515)	1	3.6075	1.56926	0.000246886					Other / uncategorized	FALSE
Q86UP3	ZFHX4	Zinc finger homeobox protein 4	DNA binding (GO:0003677); DNA-binding transcription factor activity, RNA polymerase II-specific (GO:0000981); metal ion binding (GO:0046872); nucleic acid binding (GO:0003676); RNA polymerase II cis-regulatory region sequence-specific DNA binding (GO:0000978); zinc ion binding (GO:0008270)	2	3.59176	3.18848	0.000255997					Other / uncategorized	FALSE
Q15084	PDIA6	Protein disulfide-isomerase A6	isomerase activity (GO:0016853); protein binding (GO:0005515); protein disulfide isomerase activity (GO:0003756); protein-disulfide reductase activity (GO:0015035)	3	3.55643	2.85164	0.000277693					Other / uncategorized	FALSE
Q9UMX5	NENF	Neudesin	growth factor activity (GO:0008083); metal ion binding (GO:0046872); protein binding (GO:0005515)	1	3.54351	2.25136	0.000286083					Other / uncategorized	FALSE
Q99439	CNN2	Calponin-2	actin binding (GO:0003779); actin filament binding (GO:0051015); cadherin binding (GO:0045296); calmodulin binding (GO:0005516)	5	3.52919	2.16058	0.000295671					Other / uncategorized	FALSE
Q86Y37	CACUL1	CDK2-associated and cullin domain-containing protein 1	protein binding (GO:0005515); protein kinase binding (GO:0019901); ubiquitin protein ligase binding (GO:0031625)	1	3.5035	2.80682	0.000313688					Other / uncategorized	FALSE
P23219	PTGS1	Prostaglandin G/H synthase 1	dioxygenase activity (GO:0051213); heme binding (GO:0020037); metal ion binding (GO:0046872); oxidoreductase activity (GO:0016491); oxidoreductase activity, acting on paired donors, with incorporation or reduction of molecular oxygen (GO:0016705); oxidoreductase activity, acting on single donors with incorporation of molecular oxygen, incorporation of two atoms of oxygen (GO:0016702); peroxidase …	1	3.50166	2.56438	0.000315025					Other / uncategorized	FALSE
Q13185	CBX3	Chromobox protein homolog 3	chromatin binding (GO:0003682); enzyme binding (GO:0019899); histone H1K26me1 reader activity (GO:0160267); histone H1K26me2 reader activity (GO:0160268); histone H3K9me2/3 reader activity (GO:0062072); histone methyltransferase binding (GO:1990226); identical protein binding (GO:0042802); protein binding (GO:0005515); protein domain specific binding (GO:0019904); transcription coregulator bindin…	2	3.49182	2.67633	0.000322242	47	Mouse	Mouse embryonic stem cells (E14Tg2a Flag-Nanog line)	AP-MS interactome	Other / uncategorized	FALSE
P09486	SPARC	SPARC	calcium ion binding (GO:0005509); collagen binding (GO:0005518); extracellular matrix structural constituent (GO:0005201); metal ion binding (GO:0046872); protein binding (GO:0005515)	1	3.47612	1.26401	0.000334102					Other / uncategorized	FALSE
Q8NBS9	TXNDC5	Thioredoxin domain-containing protein 5	isomerase activity (GO:0016853); oxidoreductase activity (GO:0016491); protein binding (GO:0005515); protein disulfide isomerase activity (GO:0003756); protein-disulfide reductase activity (GO:0015035)	2	3.46048	3.37901	0.000346354					Other / uncategorized	FALSE
P08651	NFIC	Nuclear factor 1 C-type	cis-regulatory region sequence-specific DNA binding (GO:0000987); DNA binding (GO:0003677); DNA-binding transcription activator activity, RNA polymerase II-specific (GO:0001228); DNA-binding transcription factor activity (GO:0003700); DNA-binding transcription factor activity, RNA polymerase II-specific (GO:0000981); double-stranded DNA binding (GO:0003690); protein binding (GO:0005515); RNA poly…	4	3.4542	2.20367	0.000351396					Other / uncategorized	FALSE
O95551	TDP2	Tyrosyl-DNA phosphodiesterase 2	5'-tyrosyl-DNA phosphodiesterase activity (GO:0070260); catalytic activity (GO:0003824); DNA binding (GO:0003677); hydrolase activity (GO:0016787); magnesium ion binding (GO:0000287); manganese ion binding (GO:0030145); metal ion binding (GO:0046872); nuclease activity (GO:0004518); protein binding (GO:0005515); single-stranded DNA binding (GO:0003697); transcription corepressor activity (GO:0003…	1	3.44575	2.06159	0.000358307					Other / uncategorized	FALSE
Q9UNP9	PPIE	Peptidyl-prolyl cis-trans isomerase E	cyclosporin A binding (GO:0016018); isomerase activity (GO:0016853); mRNA binding (GO:0003729); nucleic acid binding (GO:0003676); peptidyl-prolyl cis-trans isomerase activity (GO:0003755); poly(A) binding (GO:0008143); protein binding (GO:0005515); RNA binding (GO:0003723)	4	3.395	2.0012	0.000402714					Other / uncategorized	FALSE
P35080	PFN2	Profilin-2	actin binding (GO:0003779); actin monomer binding (GO:0003785); ATP hydrolysis activity (GO:0016887); phosphatidylinositol-4,5-bisphosphate binding (GO:0005546); protein binding (GO:0005515)	2	3.3917	3.47123	0.000405789					Other / uncategorized	FALSE
P02042	HBD	Hemoglobin subunit delta	heme binding (GO:0020037); hemoglobin alpha binding (GO:0031721); metal ion binding (GO:0046872); oxygen binding (GO:0019825); oxygen carrier activity (GO:0005344); protein binding (GO:0005515)	2	3.38544	1.65478	0.000411676					Other / uncategorized	FALSE
Q14192	FHL2	Four and a half LIM domains protein 2	bHLH transcription factor binding (GO:0043425); identical protein binding (GO:0042802); metal ion binding (GO:0046872); protein binding (GO:0005515); transcription corepressor activity (GO:0003714); transcription factor binding (GO:0008134); zinc ion binding (GO:0008270)	2	3.35722	2.66461	0.00043932					Other / uncategorized	FALSE
P07737	PFN1	Profilin-1	actin binding (GO:0003779); actin monomer binding (GO:0003785); adenyl-nucleotide exchange factor activity (GO:0000774); cadherin binding (GO:0045296); phosphatidylinositol-4,5-bisphosphate binding (GO:0005546); phosphotyrosine residue binding (GO:0001784); proline-rich region binding (GO:0070064); protein binding (GO:0005515); RNA binding (GO:0003723); small GTPase binding (GO:0031267)	16	3.35321	3.58173	0.000443397					Other / uncategorized	FALSE
Q96S66	CLCC1	Chloride channel CLIC-like protein 1	chloride channel activity (GO:0005254); protein binding (GO:0005515)	6	3.34636	1.96512	0.000450448					Other / uncategorized	FALSE
O75764	TCEA3	Transcription elongation factor A protein 3	DNA binding (GO:0003677); metal ion binding (GO:0046872); nucleic acid binding (GO:0003676); protein binding (GO:0005515); transcription elongation factor activity (GO:0003711); zinc ion binding (GO:0008270)	1	3.32209	3.45475	0.000476332					Other / uncategorized	FALSE
Q9NYD6	HOXC10	Homeobox protein Hox-C10	DNA binding (GO:0003677); DNA-binding transcription activator activity, RNA polymerase II-specific (GO:0001228); DNA-binding transcription factor activity, RNA polymerase II-specific (GO:0000981); protein binding (GO:0005515); RNA polymerase II cis-regulatory region sequence-specific DNA binding (GO:0000978); RNA polymerase II transcription regulatory region sequence-specific DNA binding (GO:0000…	2	3.32022	2.96945	0.000478392					Other / uncategorized	FALSE
P47756	CAPZB	F-actin-capping protein subunit beta	actin binding (GO:0003779); cadherin binding (GO:0045296); protein binding (GO:0005515)	5	3.30454	1.98245	0.000495973	37	Mouse	Embryonic stem cells (ESCs); Nanog-LAP (BAC-GFP tagged) ESCs used for IP-MS	AP-MS interactome + ChIP-seq	Other / uncategorized	FALSE
Q68DK7	MSL1	Male-specific lethal 1 homolog	chromatin binding (GO:0003682); protein binding (GO:0005515); protein-macromolecule adaptor activity (GO:0030674)	1	3.29871	2.32152	0.000502674					Other / uncategorized	FALSE
P10599	TXN	Thioredoxin	protein binding (GO:0005515); protein homodimerization activity (GO:0042803); protein-disulfide reductase [NAD(P)H] activity (GO:0047134); protein-disulfide reductase activity (GO:0015035); RNA binding (GO:0003723); thioredoxin-disulfide reductase (NADPH) activity (GO:0004791)	6	3.29578	2.50028	0.000506085	48	Human	NT2 cell model (neuronal differentiation model; partial pluripotency phenotype)	AP-MS interactome + co-IP	Other / uncategorized	FALSE
Q99958	FOXC2	Forkhead box protein C2	chromatin DNA binding (GO:0031490); DNA binding (GO:0003677); DNA-binding transcription activator activity (GO:0001216); DNA-binding transcription activator activity, RNA polymerase II-specific (GO:0001228); DNA-binding transcription factor activity (GO:0003700); DNA-binding transcription factor activity, RNA polymerase II-specific (GO:0000981); identical protein binding (GO:0042802); promoter-sp…	4	3.29525	1.42817	0.000506696					Other / uncategorized	FALSE
P02795	MT2A	Metallothionein-2	metal ion binding (GO:0046872); protein binding (GO:0005515); zinc ion binding (GO:0008270)	6	3.28867	4.07564	0.000514437					Other / uncategorized	FALSE
Q9UEE9	CFDP1	Craniofacial development protein 1	No GO MF annotation (GOA human GAF)	2	3.28745	2.81159	0.000515885					Other / uncategorized	FALSE
Q9H7C9	AAMDC	Mth938 domain-containing protein	protein binding (GO:0005515)	2	3.27317	2.68194	0.000533127					Other / uncategorized	FALSE
P62826	RAN	GTP-binding nuclear protein Ran	cadherin binding (GO:0045296); chromatin binding (GO:0003682); dynein intermediate chain binding (GO:0045505); G protein activity (GO:0003925); GDP binding (GO:0019003); GTP binding (GO:0005525); GTPase activity (GO:0003924); hydrolase activity (GO:0016787); importin-alpha family protein binding (GO:0061676); magnesium ion binding (GO:0000287); metal ion binding (GO:0046872); nuclear export signa…	22	3.27285	2.60101	0.000533524					Other / uncategorized	FALSE
O94907	DKK1	Dickkopf-related protein 1	co-receptor binding (GO:0039706); growth factor activity (GO:0008083); low-density lipoprotein particle receptor binding (GO:0050750); protein binding (GO:0005515); receptor antagonist activity (GO:0048019)	1	3.26836	1.25182	0.000539066					Other / uncategorized	FALSE
P07438	MT1B	Metallothionein-1B	metal ion binding (GO:0046872); protein binding (GO:0005515); zinc ion binding (GO:0008270)	1	3.24815	6.21224	0.000564738					Other / uncategorized	FALSE
Q7Z3K3	POGZ	Pogo transposable element with ZNF domain	DNA binding (GO:0003677); DNA-binding transcription factor activity (GO:0003700); metal ion binding (GO:0046872); nucleic acid binding (GO:0003676); protein binding (GO:0005515); transcription cis-regulatory region binding (GO:0000976); zinc ion binding (GO:0008270)	1	3.22467	1.82226	0.000596109	37; 47	Mouse	Embryonic stem cells (ESCs); Nanog-LAP (BAC-GFP tagged) ESCs used for IP-MS; Mouse embryonic stem cells (E14Tg2a Flag-Nanog line)	AP-MS interactome + ChIP-seq; AP-MS interactome	Other / uncategorized	FALSE
Q9BTA9	WAC	WW domain-containing adapter protein with coiled-coil	chromatin binding (GO:0003682); protein binding (GO:0005515); RNA polymerase II complex binding (GO:0000993)	1	3.21556	2.02516	0.000608747					Other / uncategorized	FALSE
Q9Y4W2	LAS1L	Ribosomal biogenesis protein LAS1L	endonuclease activity (GO:0004519); hydrolase activity (GO:0016787); protein binding (GO:0005515); RNA binding (GO:0003723)	1	3.20626	1.78469	0.00062193	37	Mouse	Embryonic stem cells (ESCs); Nanog-LAP (BAC-GFP tagged) ESCs used for IP-MS	AP-MS interactome + ChIP-seq	Other / uncategorized	FALSE
P14921	ETS1	Protein C-ets-1	DNA binding (GO:0003677); DNA-binding transcription activator activity, RNA polymerase II-specific (GO:0001228); DNA-binding transcription factor activity (GO:0003700); DNA-binding transcription factor activity, RNA polymerase II-specific (GO:0000981); identical protein binding (GO:0042802); nucleic acid binding (GO:0003676); protein binding (GO:0005515); RNA polymerase II cis-regulatory region s…	1	3.20356	2.01723	0.000625804					Other / uncategorized	FALSE
P49790	NUP153	Nuclear pore complex protein Nup153	DNA binding (GO:0003677); identical protein binding (GO:0042802); metal ion binding (GO:0046872); molecular condensate scaffold activity (GO:0140693); nuclear localization sequence binding (GO:0008139); protein binding (GO:0005515); protein-membrane adaptor activity (GO:0043495); structural constituent of nuclear pore (GO:0017056); zinc ion binding (GO:0008270)	6	3.1926	2.41521	0.000641798					Other / uncategorized	FALSE
Q09161	NCBP1	Nuclear cap-binding protein subunit 1	molecular adaptor activity (GO:0060090); mRNA binding (GO:0003729); protein binding (GO:0005515); RNA 7-methylguanosine cap binding (GO:0000340); RNA binding (GO:0003723); RNA cap binding (GO:0000339)	2	3.18387	1.96384	0.000654836					Other / uncategorized	FALSE
P15407	FOSL1	Fos-related antigen 1	DNA binding (GO:0003677); DNA-binding transcription factor activity (GO:0003700); DNA-binding transcription factor activity, RNA polymerase II-specific (GO:0000981); promoter-specific chromatin binding (GO:1990841); protein binding (GO:0005515); RNA polymerase II cis-regulatory region sequence-specific DNA binding (GO:0000978); RNA polymerase II transcription regulatory region sequence-specific D…	5	3.18356	2.04444	0.000655293					Other / uncategorized	FALSE
P78346	RPP30	Ribonuclease P protein subunit p30	protein binding (GO:0005515); ribonuclease P activity (GO:0004526); ribonuclease P RNA binding (GO:0033204); RNA binding (GO:0003723)	1	3.17981	2.74727	0.000660977					Other / uncategorized	FALSE
P19387	POLR2C	DNA-directed RNA polymerase II subunit RPB3	DNA binding (GO:0003677); DNA-directed RNA polymerase activity (GO:0003899); protein binding (GO:0005515); protein dimerization activity (GO:0046983)	1	3.17299	2.11521	0.000671451					Transcriptional regulation & co-transcriptional RNA processing	FALSE
P30101	PDIA3	Protein disulfide-isomerase A3	cysteine-type endopeptidase activity (GO:0004197); disulfide oxidoreductase activity (GO:0015036); identical protein binding (GO:0042802); isomerase activity (GO:0016853); lncRNA binding (GO:0106222); phospholipase C activity (GO:0004629); protein binding (GO:0005515); protein disulfide isomerase activity (GO:0003756); protein folding chaperone (GO:0044183); protein-disulfide reductase activity (…	10	3.17208	2.35521	0.000672853					Other / uncategorized	FALSE
Q9UNS2	COPS3	COP9 signalosome complex subunit 3	protein binding (GO:0005515)	4	3.16063	2.1167	0.000690833					Other / uncategorized	FALSE
Q14257	RCN2	Reticulocalbin-2	calcium ion binding (GO:0005509); metal ion binding (GO:0046872); protein binding (GO:0005515)	1	3.15859	2.3928	0.000694074					Other / uncategorized	FALSE
Q99697	PITX2	Pituitary homeobox 2	chromatin binding (GO:0003682); chromatin DNA binding (GO:0031490); DNA binding (GO:0003677); DNA-binding transcription factor activity (GO:0003700); DNA-binding transcription factor activity, RNA polymerase II-specific (GO:0000981); DNA-binding transcription factor binding (GO:0140297); DNA-binding transcription repressor activity, RNA polymerase II-specific (GO:0001227); identical protein bindi…	3	3.14226	1.42633	0.000720676					Other / uncategorized	FALSE
P05067	APP	Amyloid-beta precursor protein	acetylcholine receptor activator activity (GO:0030549); acetylcholine receptor binding (GO:0033130); amylin binding (GO:0097645); apolipoprotein binding (GO:0034185); chemoattractant activity (GO:0042056); chromatin binding (GO:0003682); DNA binding (GO:0003677); enzyme binding (GO:0019899); ephrin receptor binding (GO:0046875); frizzled binding (GO:0005109); G protein-coupled receptor binding (G…	1	3.13932	2.79151	0.000725578					Other / uncategorized	FALSE
P04080	CSTB	Cystatin-B	cysteine-type endopeptidase inhibitor activity (GO:0004869); endopeptidase inhibitor activity (GO:0004866); peptidase inhibitor activity (GO:0030414); protease binding (GO:0002020); RNA binding (GO:0003723)	8	3.13876	3.20263	0.000726503					Other / uncategorized	FALSE
Q6UB99	ANKRD11	Ankyrin repeat domain-containing protein 11	No GO MF annotation (GOA human GAF)	1	3.13604	1.91084	0.000731079					Other / uncategorized	FALSE
P20810	CAST	Calpastatin	cadherin binding (GO:0045296); calcium-dependent cysteine-type endopeptidase inhibitor activity (GO:0010859); cysteine-type endopeptidase inhibitor activity (GO:0004869); endopeptidase inhibitor activity (GO:0004866); peptidase inhibitor activity (GO:0030414); protein binding (GO:0005515); RNA binding (GO:0003723)	21	3.13209	2.31173	0.000737752					Other / uncategorized	FALSE
Q2TAL8	QRICH1	Transcriptional regulator QRICH1	DNA binding (GO:0003677); protein binding (GO:0005515)	3	3.12748	4.2493	0.000745621					Other / uncategorized	FALSE
Q13596	SNX1	Sorting nexin-1	cadherin binding (GO:0045296); epidermal growth factor receptor binding (GO:0005154); identical protein binding (GO:0042802); insulin receptor binding (GO:0005158); leptin receptor binding (GO:1990460); lipid binding (GO:0008289); phosphatidylinositol binding (GO:0035091); protein binding (GO:0005515); protein heterodimerization activity (GO:0046982); protein homodimerization activity (GO:0042803…	3	3.12561	2.02153	0.000748845					Other / uncategorized	FALSE
Q9H6F5	CCDC86	Coiled-coil domain-containing protein 86	protein binding (GO:0005515); RNA binding (GO:0003723)	7	3.12524	2.56722	0.000749478	48	Human	NT2 cell model (neuronal differentiation model; partial pluripotency phenotype)	AP-MS interactome + co-IP	Other / uncategorized	FALSE
P46821	MAP1B	Microtubule-associated protein 1B	actin binding (GO:0003779); microtubule binding (GO:0008017); phospholipid binding (GO:0005543); protein binding (GO:0005515); protein-containing complex binding (GO:0044877); structural molecule activity (GO:0005198)	11	3.12385	1.05693	0.00075189					Other / uncategorized	FALSE
Q92804	TAF15	TATA-binding protein-associated factor 2N	DNA binding (GO:0003677); metal ion binding (GO:0046872); mRNA 3'-UTR binding (GO:0003730); nucleic acid binding (GO:0003676); protein binding (GO:0005515); RNA binding (GO:0003723); transcription coregulator activity (GO:0003712); zinc ion binding (GO:0008270)	83	3.1231	3.26483	0.000753191					Other / uncategorized	FALSE
P09382	LGALS1	Galectin-1	carbohydrate binding (GO:0030246); lactose binding (GO:0030395); laminin binding (GO:0043236); protein binding (GO:0005515); receptor ligand activity (GO:0048018); RNA binding (GO:0003723)	24	3.11953	2.58877	0.000759399					Other / uncategorized	FALSE
P18146	EGR1	Early growth response protein 1	DNA binding (GO:0003677); DNA-binding transcription activator activity, RNA polymerase II-specific (GO:0001228); DNA-binding transcription factor activity (GO:0003700); DNA-binding transcription factor activity, RNA polymerase II-specific (GO:0000981); double-stranded methylated DNA binding (GO:0010385); enzyme binding (GO:0019899); hemi-methylated DNA-binding (GO:0044729); histone acetyltransfer…	7	3.11683	2.84256	0.000764129					Other / uncategorized	FALSE
Q9BQ61	TRIR	Telomerase RNA component interacting RNase	3'-5' exonuclease activity (GO:0008408); 5'-3' exonuclease activity (GO:0008409); exonuclease activity (GO:0004527); hydrolase activity (GO:0016787); nuclease activity (GO:0004518); protein binding (GO:0005515); RNA binding (GO:0003723)	2	3.11518	2.02765	0.000767046					Other / uncategorized	FALSE
Q15773	MLF2	Myeloid leukemia factor 2	protein binding (GO:0005515)	1	3.11458	2.79927	0.000768096	48	Human	NT2 cell model (neuronal differentiation model; partial pluripotency phenotype)	AP-MS interactome + co-IP	Other / uncategorized	FALSE
Q9UBV8	PEF1	Peflin	calcium ion binding (GO:0005509); calcium-dependent protein binding (GO:0048306); identical protein binding (GO:0042802); metal ion binding (GO:0046872); protein binding (GO:0005515); protein dimerization activity (GO:0046983); protein heterodimerization activity (GO:0046982); RNA binding (GO:0003723); ubiquitin-like ligase-substrate adaptor activity (GO:1990756)	3	3.11115	2.24516	0.000774194					Other / uncategorized	FALSE
P31949	S100A11	Protein S100-A11	cadherin binding involved in cell-cell adhesion (GO:0098641); calcium ion binding (GO:0005509); calcium-dependent protein binding (GO:0048306); metal ion binding (GO:0046872); protein binding (GO:0005515); protein homodimerization activity (GO:0042803); S100 protein binding (GO:0044548)	2	3.10641	2.87533	0.000782692					Other / uncategorized	FALSE
Q99504	EYA3	Eyes absent homolog 3	histone H2AXY142 phosphatase activity (GO:0140793); hydrolase activity (GO:0016787); metal ion binding (GO:0046872); phosphoprotein phosphatase activity (GO:0004721); protein binding (GO:0005515); protein tyrosine phosphatase activity (GO:0004725)	4	3.10411	3.03622	0.000786837					Other / uncategorized	FALSE
Q9BVJ6	UTP14A	U3 small nucleolar RNA-associated protein 14 homolog A	protein binding (GO:0005515); RNA binding (GO:0003723)	1	3.10256	1.7421	0.000789664					Other / uncategorized	FALSE
Q8NFC6	BOD1L1	Biorientation of chromosomes in cell division protein 1-like 1	protein binding (GO:0005515)	14	3.09678	2.4352	0.000800247					Other / uncategorized	FALSE
Q9BZQ8	NIBAN1	Protein Niban 1	protein binding (GO:0005515)	1	3.09618	1.52533	0.000801353					Other / uncategorized	FALSE
Q8WYP5	AHCTF1	Protein ELYS	DNA binding (GO:0003677)	3	3.09597	1.47181	0.000801727	49	Mouse	Mouse embryonic stem cells (mESCs)	AP-MS interactome	Other / uncategorized	FALSE
Q9BS26	ERP44	Endoplasmic reticulum resident protein 44	protein binding (GO:0005515); protein disulfide isomerase activity (GO:0003756)	2	3.09418	1.30033	0.000805041					Other / uncategorized	FALSE
P49915	GMPS	GMP synthase [glutamine-hydrolyzing]	ATP binding (GO:0005524); GMP synthase (glutamine-hydrolyzing) activity (GO:0003922); GMP synthase activity (GO:0003921); ligase activity (GO:0016874); nucleotide binding (GO:0000166)	14	3.09401	2.18832	0.000805354					Other / uncategorized	FALSE
Q9BWU0	SLC4A1AP	Kanadaptin	mRNA binding (GO:0003729); protein binding (GO:0005515)	20	3.08798	2.47783	0.000816611					Other / uncategorized	FALSE
O43660	PLRG1	Pleiotropic regulator 1	protein binding (GO:0005515)	3	3.08491	4.04756	0.000822419					Transcriptional regulation & co-transcriptional RNA processing	FALSE
P09038	FGF2	Fibroblast growth factor 2	chemoattractant activity (GO:0042056); chemokine binding (GO:0019956); cytokine activity (GO:0005125); fibroblast growth factor receptor binding (GO:0005104); growth factor activity (GO:0008083); heparin binding (GO:0008201); histone H3K9me2/3 reader activity (GO:0062072); identical protein binding (GO:0042802); integrin binding (GO:0005178); protein binding (GO:0005515); receptor-receptor intera…	1	3.0831	2.47318	0.000825844					Other / uncategorized	FALSE
P51610	HCFC1	Host cell factor 1	cadherin binding (GO:0045296); chromatin binding (GO:0003682); chromatin DNA binding (GO:0031490); DNA-binding transcription factor binding (GO:0140297); identical protein binding (GO:0042802); protein binding (GO:0005515); protein-macromolecule adaptor activity (GO:0030674); RNA polymerase II cis-regulatory region sequence-specific DNA binding (GO:0000978); transcription coactivator activity (GO…	10	3.075	2.85392	0.000841398	47	Mouse	Mouse embryonic stem cells (E14Tg2a Flag-Nanog line)	AP-MS interactome	Other / uncategorized	FALSE
P60981	DSTN	Destrin	actin binding (GO:0003779); actin filament binding (GO:0051015); protein binding (GO:0005515)	5	3.06629	2.20343	0.000858443					Other / uncategorized	FALSE
Q9HD26	GOPC	Golgi-associated PDZ and coiled-coil motif-containing protein	identical protein binding (GO:0042802); molecular sequestering activity (GO:0140313); protein binding (GO:0005515); transmembrane transporter binding (GO:0044325)	2	3.05743	1.64083	0.000876137					Other / uncategorized	FALSE
Q99590	SCAF11	Protein SCAF11	metal ion binding (GO:0046872); protein binding (GO:0005515); RNA binding (GO:0003723); zinc ion binding (GO:0008270)	10	3.05302	2.28808	0.000885083	48	Human	NT2 cell model (neuronal differentiation model; partial pluripotency phenotype)	AP-MS interactome + co-IP	Other / uncategorized	FALSE
Q9H6Y2	WDR55	WD repeat-containing protein 55	No GO MF annotation (GOA human GAF)	1	3.05213	2.47843	0.000886893					Other / uncategorized	FALSE
O95445	APOM	Apolipoprotein M	antioxidant activity (GO:0016209); lipid transporter activity (GO:0005319); phospholipid binding (GO:0005543)	1	3.04686	1.30754	0.000897721					Other / uncategorized	FALSE
Q9H4I2	ZHX3	Zinc fingers and homeoboxes protein 3	DNA binding (GO:0003677); DNA-binding transcription factor activity (GO:0003700); DNA-binding transcription factor activity, RNA polymerase II-specific (GO:0000981); metal ion binding (GO:0046872); protein binding (GO:0005515); protein heterodimerization activity (GO:0046982); protein homodimerization activity (GO:0042803); RNA polymerase II transcription regulatory region sequence-specific DNA b…	2	3.03489	1.8986	0.000922808					Other / uncategorized	FALSE
Q03468	ERCC6	DNA excision repair protein ERCC-6	ATP binding (GO:0005524); ATP hydrolysis activity (GO:0016887); ATP-dependent activity, acting on DNA (GO:0008094); ATP-dependent chromatin remodeler activity (GO:0140658); ATP-dependent DNA damage sensor activity (GO:0140664); chromatin binding (GO:0003682); chromatin-protein adaptor activity (GO:0140463); DNA binding (GO:0003677); DNA helicase activity (GO:0003678); helicase activity (GO:000438…	1	3.03253	2.51973	0.000927838					Other / uncategorized	FALSE
Q9UMY4	SNX12	Sorting nexin-12	enzyme binding (GO:0019899); lipid binding (GO:0008289); phosphatidylinositol binding (GO:0035091); phosphatidylinositol-3-phosphate binding (GO:0032266); protein binding (GO:0005515)	3	3.03133	2.49444	0.000930411					Other / uncategorized	FALSE
Q14938	NFIX	Nuclear factor 1 X-type	DNA binding (GO:0003677); DNA-binding transcription factor activity (GO:0003700); DNA-binding transcription factor activity, RNA polymerase II-specific (GO:0000981); protein binding (GO:0005515); RNA polymerase II cis-regulatory region sequence-specific DNA binding (GO:0000978); sequence-specific double-stranded DNA binding (GO:1990837)	1	3.02527	4.77994	0.000943478					Other / uncategorized	FALSE
Q06330	RBPJ	Recombining binding protein suppressor of hairless	chromatin binding (GO:0003682); DNA binding (GO:0003677); DNA-binding transcription activator activity, RNA polymerase II-specific (GO:0001228); DNA-binding transcription factor activity (GO:0003700); DNA-binding transcription factor activity, RNA polymerase II-specific (GO:0000981); DNA-binding transcription factor binding (GO:0140297); protein binding (GO:0005515); RNA polymerase II cis-regulat…	2	3.02488	3.1248	0.00094433					Other / uncategorized	FALSE
O00712	NFIB	Nuclear factor 1 B-type	DNA binding (GO:0003677); DNA-binding transcription activator activity, RNA polymerase II-specific (GO:0001228); DNA-binding transcription factor activity (GO:0003700); DNA-binding transcription factor activity, RNA polymerase II-specific (GO:0000981); protein binding (GO:0005515); RNA polymerase II cis-regulatory region sequence-specific DNA binding (GO:0000978); sequence-specific double-strande…	3	3.01601	2.61322	0.000963815					Other / uncategorized	FALSE
Q6SJ96	TBPL2	TATA box-binding protein-like 2	DNA binding (GO:0003677); RNA polymerase II general transcription initiation factor activity (GO:0016251)	2	3.00965	2.65135	0.000978022					Other / uncategorized	FALSE
P07237	P4HB	Protein disulfide-isomerase	actin binding (GO:0003779); enzyme binding (GO:0019899); integrin binding (GO:0005178); isomerase activity (GO:0016853); procollagen-proline 4-dioxygenase activity (GO:0004656); protein binding (GO:0005515); protein disulfide isomerase activity (GO:0003756); protein heterodimerization activity (GO:0046982); protein-containing complex binding (GO:0044877); protein-disulfide reductase activity (GO:…	13	3.00616	2.3196	0.00098592					Other / uncategorized	FALSE
Q96A33	CCDC47	PAT complex subunit CCDC47	calcium ion binding (GO:0005509); protein binding (GO:0005515); protein folding chaperone (GO:0044183); ribosome binding (GO:0043022); RNA binding (GO:0003723)	2	3.00171	1.24734	0.000996068					Other / uncategorized	FALSE
P85037	FOXK1	Forkhead box protein K1	14-3-3 protein binding (GO:0071889); DNA binding (GO:0003677); DNA-binding transcription factor activity (GO:0003700); DNA-binding transcription factor activity, RNA polymerase II-specific (GO:0000981); DNA-binding transcription repressor activity, RNA polymerase II-specific (GO:0001227); protein binding (GO:0005515); RNA polymerase II cis-regulatory region sequence-specific DNA binding (GO:00009…	1	2.99267	4.95786	0.00101703					Other / uncategorized	FALSE
Q8TAT6	NPLOC4	Nuclear protein localization protein 4 homolog	ATPase binding (GO:0051117); K48-linked polyubiquitin modification-dependent protein binding (GO:0036435); K63-linked polyubiquitin modification-dependent protein binding (GO:0070530); metal ion binding (GO:0046872); protein binding (GO:0005515); protein-containing complex binding (GO:0044877); ubiquitin binding (GO:0043130); ubiquitin protein ligase binding (GO:0031625); zinc ion binding (GO:000…	1	2.99224	1.33749	0.00101803					Other / uncategorized	FALSE
Q6UWZ7	ABRAXAS1	BRCA1-A complex subunit Abraxas 1	microtubule binding (GO:0008017); polyubiquitin modification-dependent protein binding (GO:0031593); protein binding (GO:0005515)	1	2.98786	1.22809	0.00102835					Other / uncategorized	FALSE
Q7Z6I8	C5orf24	UPF0461 protein C5orf24	protein binding (GO:0005515)	3	2.98685	3.65625	0.00103074					Other / uncategorized	FALSE
P07355	ANXA2	Annexin A2	cadherin binding involved in cell-cell adhesion (GO:0098641); calcium ion binding (GO:0005509); calcium-dependent phospholipid binding (GO:0005544); calcium-dependent protein binding (GO:0048306); cytoskeletal protein binding (GO:0008092); identical protein binding (GO:0042802); phosphatidylinositol-4,5-bisphosphate binding (GO:0005546); phosphatidylserine binding (GO:0001786); phospholipase A2 i…	17	2.98458	1.14123	0.00103615					Other / uncategorized	FALSE
Q9BWG4	SSBP4	Single-stranded DNA-binding protein 4	DNA binding (GO:0003677); protein binding (GO:0005515); single-stranded DNA binding (GO:0003697); transcription coactivator activity (GO:0003713)	1	2.983	3.30294	0.00103991					Other / uncategorized	FALSE
Q9BWW4	SSBP3	Single-stranded DNA-binding protein 3	DNA binding (GO:0003677); protein binding (GO:0005515); single-stranded DNA binding (GO:0003697); transcription coactivator activity (GO:0003713)	2	2.98282	2.8065	0.00104034	48	Human	NT2 cell model (neuronal differentiation model; partial pluripotency phenotype)	AP-MS interactome + co-IP	Other / uncategorized	FALSE
Q969M3	YIPF5	Protein YIPF5	protein binding (GO:0005515)	1	2.98246	4.10954	0.0010412					Other / uncategorized	FALSE
Q8WUA2	PPIL4	Peptidyl-prolyl cis-trans isomerase-like 4	isomerase activity (GO:0016853); nucleic acid binding (GO:0003676); peptidyl-prolyl cis-trans isomerase activity (GO:0003755); protein binding (GO:0005515); RNA binding (GO:0003723)	7	2.98031	2.60043	0.00104638					Other / uncategorized	FALSE
P20073	ANXA7	Annexin A7	calcium ion binding (GO:0005509); calcium-dependent phospholipid binding (GO:0005544); calcium-dependent protein binding (GO:0048306); integrin binding (GO:0005178); phosphatidylserine binding (GO:0001786); protein binding (GO:0005515); RNA binding (GO:0003723)	30	2.9783	2.48314	0.00105123					Other / uncategorized	FALSE
Q9UHR5	SAP30BP	SAP30-binding protein	cyclin-dependent protein serine/threonine kinase regulator activity (GO:0016538); protein binding (GO:0005515)	4	2.97808	3.3223	0.00105176					Other / uncategorized	FALSE
O00505	KPNA3	Importin subunit alpha-4	nuclear import signal receptor activity (GO:0061608); nuclear localization sequence binding (GO:0008139); protein binding (GO:0005515)	1	2.96989	2.78557	0.0010718					Other / uncategorized	FALSE
Q8N9R8	SCAI	Protein SCAI	protein binding (GO:0005515); transcription corepressor activity (GO:0003714)	1	2.96894	3.96033	0.00107413					Other / uncategorized	FALSE
P67936	TPM4	Tropomyosin alpha-4 chain	actin binding (GO:0003779); actin filament binding (GO:0051015); calcium ion binding (GO:0005509); identical protein binding (GO:0042802); metal ion binding (GO:0046872); protein binding (GO:0005515); protein heterodimerization activity (GO:0046982); protein homodimerization activity (GO:0042803); structural constituent of muscle (GO:0008307)	3	2.96357	1.73326	0.0010875					Other / uncategorized	FALSE
P42229	STAT5A	Signal transducer and activator of transcription 5A	DNA binding (GO:0003677); DNA-binding transcription activator activity, RNA polymerase II-specific (GO:0001228); DNA-binding transcription factor activity (GO:0003700); DNA-binding transcription factor activity, RNA polymerase II-specific (GO:0000981); DNA-binding transcription factor binding (GO:0140297); phosphate ion binding (GO:0042301); promoter-specific chromatin binding (GO:1990841); prote…	1	2.95735	2.61487	0.0011032					Other / uncategorized	FALSE
Q12797	ASPH	Aspartyl/asparaginyl beta-hydroxylase	calcium ion binding (GO:0005509); dioxygenase activity (GO:0051213); electron transfer activity (GO:0009055); metal ion binding (GO:0046872); oxidoreductase activity (GO:0016491); peptidyl-aspartic acid 3-dioxygenase activity (GO:0062101); protein binding (GO:0005515); structural constituent of muscle (GO:0008307); structural molecule activity (GO:0005198); transmembrane transporter binding (GO:0…	7	2.9508	2.20302	0.00111996					Other / uncategorized	FALSE
P41134	ID1	DNA-binding protein inhibitor ID-1	protein binding (GO:0005515); protein dimerization activity (GO:0046983); transcription corepressor activity (GO:0003714); transcription regulator inhibitor activity (GO:0140416)	1	2.94959	2.93062	0.00112309					Other / uncategorized	FALSE
P63241	EIF5A	Eukaryotic translation initiation factor 5A-1	protein binding (GO:0005515); ribosome binding (GO:0043022); RNA binding (GO:0003723); translation elongation factor activity (GO:0003746); U6 snRNA binding (GO:0017070)	3	2.9491	2.50994	0.00112435					Other / uncategorized	FALSE
Q15517	CDSN	Corneodesmosin	protein homodimerization activity (GO:0042803)	1	2.94227	0.870111	0.00114217					Other / uncategorized	FALSE
O60911	CTSV	Cathepsin L2	cysteine-type endopeptidase activity (GO:0004197); cysteine-type peptidase activity (GO:0008234); hydrolase activity (GO:0016787); peptidase activity (GO:0008233); protein binding (GO:0005515); serine-type endopeptidase activity (GO:0004252)	1	2.94121	1.42699	0.00114497					Other / uncategorized	FALSE
O43719	HTATSF1	17S U2 SnRNP complex component HTATSF1	chromatin-protein adaptor activity (GO:0140463); nucleic acid binding (GO:0003676); poly-ADP-D-ribose modification-dependent protein binding (GO:0160004); protein binding (GO:0005515); RNA binding (GO:0003723)	18	2.94036	2.56823	0.00114721					Other / uncategorized	FALSE
P25490	YY1	Transcriptional repressor protein YY1	chromatin binding (GO:0003682); cis-regulatory region sequence-specific DNA binding (GO:0000987); DNA binding (GO:0003677); DNA-binding transcription activator activity, RNA polymerase II-specific (GO:0001228); DNA-binding transcription factor activity (GO:0003700); DNA-binding transcription factor activity, RNA polymerase II-specific (GO:0000981); DNA-binding transcription factor binding (GO:014…	3	2.93893	3.25196	0.001151					Other / uncategorized	FALSE
Q9NR56	MBNL1	Muscleblind-like protein 1	double-stranded RNA binding (GO:0003725); metal ion binding (GO:0046872); protein binding (GO:0005515); RNA binding (GO:0003723); zinc ion binding (GO:0008270)	2	2.93678	3.11323	0.00115671					Other / uncategorized	FALSE
P45973	CBX5	Chromobox protein homolog 5	chromatin binding (GO:0003682); DNA-binding transcription factor binding (GO:0140297); histone deacetylase binding (GO:0042826); histone H1K26me1 reader activity (GO:0160267); histone H1K26me2 reader activity (GO:0160268); histone H3K9me2/3 reader activity (GO:0062072); histone reader activity (GO:0140566); identical protein binding (GO:0042802); protein binding (GO:0005515); protein-containing c…	7	2.93515	3.52652	0.00116105					Other / uncategorized	FALSE
Q9H9S0	NANOG	Homeobox protein NANOG	DNA binding (GO:0003677); DNA-binding transcription factor activity (GO:0003700); DNA-binding transcription factor activity, RNA polymerase II-specific (GO:0000981); DNA-binding transcription repressor activity, RNA polymerase II-specific (GO:0001227); protein binding (GO:0005515); RNA polymerase II cis-regulatory region sequence-specific DNA binding (GO:0000978); RNA polymerase II transcription …	8	2.92935	3.64614	0.00117665	37; 47; 50	Human; Mouse	Head and neck squamous cell carcinoma (HNSCC) cells; Mouse embryonic stem cells (mESCs); Embryonic stem cells (ESCs); Nanog-LAP (BAC-GFP tagged) ESCs used for IP-MS; Mouse embryonic stem cells (E14Tg2a Flag-Nanog line); Mouse embryonic stem cells (J1 ES cells)	Targeted interaction/functional study; AP-MS interactome + ChIP-seq; AP-MS interactome; Quantitative AP-MS interactome	Other / uncategorized	FALSE
O94900	TOX	Thymocyte selection-associated high mobility group box protein TOX	chromatin DNA binding (GO:0031490); DNA binding (GO:0003677); protein binding (GO:0005515)	1	2.92723	0.744573	0.00118241					Other / uncategorized	FALSE
O43251	RBFOX2	RNA binding protein fox-1 homolog 2	DNA-binding transcription factor binding (GO:0140297); mRNA binding (GO:0003729); nucleic acid binding (GO:0003676); protein binding (GO:0005515); RNA binding (GO:0003723); transcription corepressor activity (GO:0003714)	6	2.92519	3.9904	0.00118799	47	Mouse	Mouse embryonic stem cells (E14Tg2a Flag-Nanog line)	AP-MS interactome	Other / uncategorized	FALSE
Q9H0R5	GBP3	Guanylate-binding protein 3	GTP binding (GO:0005525); GTPase activity (GO:0003924); hydrolase activity (GO:0016787); identical protein binding (GO:0042802); nucleotide binding (GO:0000166); protein binding (GO:0005515); protein homodimerization activity (GO:0042803)	7	2.92386	2.17024	0.00119161					Other / uncategorized	FALSE
Q92576	PHF3	PHD finger protein 3	metal ion binding (GO:0046872); zinc ion binding (GO:0008270)	4	2.91972	1.93675	0.00120305					Other / uncategorized	FALSE
P60660	MYL6	Myosin light polypeptide 6	calcium ion binding (GO:0005509); cytoskeletal motor activity (GO:0003774); microfilament motor activity (GO:0000146); protein binding (GO:0005515); structural constituent of muscle (GO:0008307)	7	2.9064	2.17683	0.00124052					Other / uncategorized	FALSE
Q8TF68	ZNF384	Zinc finger protein 384	DNA binding (GO:0003677); metal ion binding (GO:0046872); sequence-specific double-stranded DNA binding (GO:1990837); transcription cis-regulatory region binding (GO:0000976); zinc ion binding (GO:0008270)	1	2.90169	2.53838	0.00125404					Other / uncategorized	FALSE
Q06830	PRDX1	Peroxiredoxin-1	antioxidant activity (GO:0016209); cadherin binding (GO:0045296); identical protein binding (GO:0042802); oxidoreductase activity (GO:0016491); peroxidase activity (GO:0004601); peroxiredoxin activity (GO:0051920); protein binding (GO:0005515); RNA binding (GO:0003723); thioredoxin peroxidase activity (GO:0008379); thioredoxin-dependent peroxiredoxin activity (GO:0140824)	22	2.89556	1.73599	0.00127187					Other / uncategorized	FALSE
Q15691	MAPRE1	Microtubule-associated protein RP/EB family member 1	cadherin binding (GO:0045296); identical protein binding (GO:0042802); microtubule binding (GO:0008017); microtubule plus-end binding (GO:0051010); protein binding (GO:0005515); protein serine/threonine kinase binding (GO:0120283); RNA binding (GO:0003723)	10	2.89387	2.45259	0.00127681					Other / uncategorized	FALSE
P46013	MKI67	Proliferation marker protein Ki-67	ATP binding (GO:0005524); DNA binding (GO:0003677); molecular condensate scaffold activity (GO:0140693); nucleotide binding (GO:0000166); protein binding (GO:0005515); RNA binding (GO:0003723)	7	2.89159	2.11313	0.00128354					Other / uncategorized	FALSE
P49321	NASP	Nuclear autoantigenic sperm protein	histone binding (GO:0042393); protein binding (GO:0005515); protein-containing complex binding (GO:0044877)	19	2.88682	2.14271	0.00129772					Other / uncategorized	FALSE
Q9BYG3	NIFK	MKI67 FHA domain-interacting nucleolar phosphoprotein	nucleic acid binding (GO:0003676); protein binding (GO:0005515); RNA binding (GO:0003723)	1	2.87903	1.85413	0.0013212					Other / uncategorized	FALSE
Q9Y546	LRRC42	Leucine-rich repeat-containing protein 42	No GO MF annotation (GOA human GAF)	3	2.87419	2.53552	0.00133601					Other / uncategorized	FALSE
Q9UL42	PNMA2	Paraneoplastic antigen Ma2	protein binding (GO:0005515)	1	2.87201	1.93743	0.00134274					Other / uncategorized	FALSE
Q12857	NFIA	Nuclear factor 1 A-type	chromatin binding (GO:0003682); DNA binding (GO:0003677); DNA-binding transcription activator activity, RNA polymerase II-specific (GO:0001228); DNA-binding transcription factor activity (GO:0003700); DNA-binding transcription factor activity, RNA polymerase II-specific (GO:0000981); DNA-binding transcription factor binding (GO:0140297); protein binding (GO:0005515); RNA polymerase II cis-regulat…	6	2.86957	2.02592	0.00135029					Other / uncategorized	FALSE
Q9C005	DPY30	Protein dpy-30 homolog	identical protein binding (GO:0042802); protein binding (GO:0005515); protein homodimerization activity (GO:0042803)	1	2.86655	3.65248	0.00135973	48; 37	Human; Mouse	NT2 cell model (neuronal differentiation model; partial pluripotency phenotype); Embryonic stem cells (ESCs); Nanog-LAP (BAC-GFP tagged) ESCs used for IP-MS	AP-MS interactome + co-IP; AP-MS interactome + ChIP-seq	Other / uncategorized	FALSE
Q14966	ZNF638	Zinc finger protein 638	DNA binding (GO:0003677); double-stranded DNA binding (GO:0003690); metal ion binding (GO:0046872); mRNA binding (GO:0003729); nucleic acid binding (GO:0003676); protein binding (GO:0005515); RNA binding (GO:0003723); zinc ion binding (GO:0008270)	1	2.84779	2.64651	0.00141973					Other / uncategorized	FALSE
Q9H8G2	CAAP1	Caspase activity and apoptosis inhibitor 1	No GO MF annotation (GOA human GAF)	4	2.83858	2.1939	0.00145017					Other / uncategorized	FALSE
Q9NQ92	COPRS	Coordinator of PRMT5 and differentiation stimulator	histone binding (GO:0042393); protein binding (GO:0005515)	1	2.83836	4.17661	0.00145092					Other / uncategorized	FALSE
O94842	TOX4	TOX high mobility group box family member 4	chromatin DNA binding (GO:0031490); DNA binding (GO:0003677); protein binding (GO:0005515)	3	2.83637	1.86707	0.00145757					Other / uncategorized	FALSE
Q14019	COTL1	Coactosin-like protein	actin binding (GO:0003779); actin filament binding (GO:0051015); enzyme binding (GO:0019899); protein binding (GO:0005515)	2	2.83416	2.02894	0.00146501					Other / uncategorized	FALSE
O15305	PMM2	Phosphomannomutase 2	isomerase activity (GO:0016853); metal ion binding (GO:0046872); phosphomannomutase activity (GO:0004615); protein binding (GO:0005515)	2	2.83255	0.969613	0.00147046					Other / uncategorized	FALSE
O75554	WBP4	WW domain-binding protein 4	metal ion binding (GO:0046872); nucleic acid binding (GO:0003676); proline-rich region binding (GO:0070064); protein binding (GO:0005515); RNA binding (GO:0003723); zinc ion binding (GO:0008270)	2	2.83	2.47053	0.00147913					Other / uncategorized	FALSE
Q96HE7	ERO1A	ERO1-like protein alpha	FAD binding (GO:0071949); oxidoreductase activity (GO:0016491); protein binding (GO:0005515); protein-disulfide reductase activity (GO:0015035); thiol oxidase activity (GO:0016972)	3	2.82883	2.52782	0.00148311					Other / uncategorized	FALSE
O15014	ZNF609	Zinc finger protein 609	DNA-binding transcription factor activity, RNA polymerase II-specific (GO:0000981); metal ion binding (GO:0046872); promoter-specific chromatin binding (GO:1990841); zinc ion binding (GO:0008270)	4	2.82807	2.42387	0.00148569	48	Human	NT2 cell model (neuronal differentiation model; partial pluripotency phenotype)	AP-MS interactome + co-IP	Other / uncategorized	FALSE
P23497	SP100	Nuclear autoantigen Sp-100	chromo shadow domain binding (GO:0070087); DNA binding (GO:0003677); DNA-binding transcription activator activity, RNA polymerase II-specific (GO:0001228); DNA-binding transcription factor activity, RNA polymerase II-specific (GO:0000981); identical protein binding (GO:0042802); kinase binding (GO:0019900); protein binding (GO:0005515); protein dimerization activity (GO:0046983); protein domain s…	5	2.8272	2.70006	0.00148867					Other / uncategorized	FALSE
Q92945	KHSRP	Far upstream element-binding protein 2	DNA binding (GO:0003677); mRNA 3'-UTR AU-rich region binding (GO:0035925); mRNA 3'-UTR binding (GO:0003730); mRNA binding (GO:0003729); nucleic acid binding (GO:0003676); protein binding (GO:0005515); protein folding chaperone (GO:0044183); RNA binding (GO:0003723)	91	2.8249	2.62038	0.00149659	48	Human	NT2 cell model (neuronal differentiation model; partial pluripotency phenotype)	AP-MS interactome + co-IP	Other / uncategorized	FALSE
P61758	VBP1	Prefoldin subunit 3	amyloid-beta binding (GO:0001540); protein binding (GO:0005515); tubulin binding (GO:0015631); unfolded protein binding (GO:0051082)	1	2.82123	1.39963	0.00150928					Other / uncategorized	FALSE
P30626	SRI	Sorcin	calcium channel regulator activity (GO:0005246); calcium ion binding (GO:0005509); DNA-binding transcription factor binding (GO:0140297); identical protein binding (GO:0042802); metal ion binding (GO:0046872); protease binding (GO:0002020); protein binding (GO:0005515); protein heterodimerization activity (GO:0046982); protein sequestering activity (GO:0140311); signaling receptor binding (GO:000…	21	2.81989	2.26394	0.00151396					Other / uncategorized	FALSE
Q8N6N3	C1orf52	UPF0690 protein C1orf52	RNA binding (GO:0003723)	6	2.81649	2.13153	0.00152583					Other / uncategorized	FALSE
Q15365	PCBP1	Poly(rC)-binding protein 1	cadherin binding (GO:0045296); DNA binding (GO:0003677); DNA-binding transcription factor activity, RNA polymerase II-specific (GO:0000981); mRNA binding (GO:0003729); nucleic acid binding (GO:0003676); protein binding (GO:0005515); RNA binding (GO:0003723); sequence-specific single stranded DNA binding (GO:0098847); single-stranded DNA binding (GO:0003697)	4	2.81297	3.93182	0.00153824					Other / uncategorized	FALSE
Q15366	PCBP2	Poly(rC)-binding protein 2	DNA binding (GO:0003677); enzyme binding (GO:0019899); lncRNA binding (GO:0106222); mRNA binding (GO:0003729); nucleic acid binding (GO:0003676); promoter-enhancer loop anchoring activity (GO:0140585); protein binding (GO:0005515); RNA binding (GO:0003723); single-stranded DNA binding (GO:0003697); ubiquitin protein ligase binding (GO:0031625)	20	2.80509	2.85479	0.00156644					Other / uncategorized	FALSE
P55072	VCP	Transitional endoplasmic reticulum ATPase	ADP binding (GO:0043531); ATP binding (GO:0005524); ATP hydrolysis activity (GO:0016887); BAT3 complex binding (GO:1904288); deubiquitinase activator activity (GO:0035800); hydrolase activity (GO:0016787); identical protein binding (GO:0042802); K48-linked polyubiquitin modification-dependent protein binding (GO:0036435); lipid binding (GO:0008289); MHC class I protein binding (GO:0042288); nucle…	79	2.80491	1.75639	0.00156708					Other / uncategorized	FALSE
Q05D32	CTDSPL2	CTD small phosphatase-like protein 2	hydrolase activity (GO:0016787); phosphatase activity (GO:0016791); phosphoprotein phosphatase activity (GO:0004721); protein binding (GO:0005515); protein serine/threonine phosphatase activity (GO:0004722); RNA polymerase II CTD heptapeptide repeat phosphatase activity (GO:0008420)	2	2.79907	3.81776	0.00158829					Other / uncategorized	FALSE
Q8WUM4	PDCD6IP	Programmed cell death 6-interacting protein	calcium-dependent protein binding (GO:0048306); protein binding (GO:0005515); protein homodimerization activity (GO:0042803); proteinase activated receptor binding (GO:0031871)	1	2.79569	1.65686	0.00160072					Other / uncategorized	FALSE
Q9H8U3	ZFAND3	AN1-type zinc finger protein 3	DNA binding (GO:0003677); metal ion binding (GO:0046872); protein binding (GO:0005515); zinc ion binding (GO:0008270)	1	2.79037	4.41794	0.00162042					Other / uncategorized	FALSE
Q9ULL5	PRR12	Proline-rich protein 12	protein binding (GO:0005515)	1	2.7901	2.63671	0.00162144					Other / uncategorized	FALSE
P17010	ZFX	Zinc finger X-chromosomal protein	DNA binding (GO:0003677); DNA-binding transcription activator activity, RNA polymerase II-specific (GO:0001228); metal ion binding (GO:0046872); RNA polymerase II cis-regulatory region sequence-specific DNA binding (GO:0000978); zinc ion binding (GO:0008270)	2	2.78889	2.72691	0.00162594					Other / uncategorized	FALSE
Q96EP5	DAZAP1	DAZ-associated protein 1	mRNA 3'-UTR binding (GO:0003730); nucleic acid binding (GO:0003676); poly(G) binding (GO:0034046); poly(U) RNA binding (GO:0008266); protein binding (GO:0005515); RNA binding (GO:0003723); RNA stem-loop binding (GO:0035613)	4	2.78124	4.73551	0.00165484					Transcriptional regulation & co-transcriptional RNA processing	FALSE
P31273	HOXC8	Homeobox protein Hox-C8	DNA binding (GO:0003677); DNA-binding transcription factor activity (GO:0003700); DNA-binding transcription factor activity, RNA polymerase II-specific (GO:0000981); protein binding (GO:0005515); RNA polymerase II transcription regulatory region sequence-specific DNA binding (GO:0000977); sequence-specific double-stranded DNA binding (GO:1990837)	3	2.78103	1.71072	0.00165566					Other / uncategorized	FALSE
Q96T58	SPEN	Msx2-interacting protein	DNA binding (GO:0003677); mRNA binding (GO:0003729); nucleic acid binding (GO:0003676); protein binding (GO:0005515); RNA binding (GO:0003723); RNA polymerase II-specific DNA-binding transcription factor binding (GO:0061629); transcription corepressor activity (GO:0003714)	3	2.7801	1.50889	0.0016592					Other / uncategorized	FALSE
Q99715	COL12A1	Collagen alpha-1(XII) chain	extracellular matrix structural constituent conferring tensile strength (GO:0030020)	2	2.77879	4.09868	0.0016642					Other / uncategorized	FALSE
O15226	NKRF	NF-kappa-B-repressing factor	ATPase activator activity (GO:0001671); DNA binding (GO:0003677); DNA-binding transcription activator activity, RNA polymerase II-specific (GO:0001228); nucleic acid binding (GO:0003676); protein binding (GO:0005515); RNA binding (GO:0003723); RNA polymerase II cis-regulatory region sequence-specific DNA binding (GO:0000978)	2	2.77874	1.61619	0.0016644					Other / uncategorized	FALSE
P22670	RFX1	MHC class II regulatory factor RFX1	DNA binding (GO:0003677); DNA-binding transcription factor activity (GO:0003700); DNA-binding transcription factor activity, RNA polymerase II-specific (GO:0000981); protein binding (GO:0005515); RNA polymerase II cis-regulatory region sequence-specific DNA binding (GO:0000978); sequence-specific double-stranded DNA binding (GO:1990837)	8	2.77744	2.14245	0.0016694					Other / uncategorized	FALSE
O75909	CCNK	Cyclin-K	cyclin-dependent protein serine/threonine kinase activator activity (GO:0061575); cyclin-dependent protein serine/threonine kinase activity (GO:0004693); cyclin-dependent protein serine/threonine kinase regulator activity (GO:0016538); protein binding (GO:0005515); protein kinase binding (GO:0019901); RNA polymerase II CTD heptapeptide repeat kinase activity (GO:0008353)	2	2.76609	2.72362	0.00171359					Other / uncategorized	FALSE
Q8WUD4	CCDC12	Coiled-coil domain-containing protein 12	protein binding (GO:0005515)	1	2.76389	1.44924	0.0017223					Other / uncategorized	FALSE
Q86U42	PABPN1	Polyadenylate-binding protein 2	nucleic acid binding (GO:0003676); poly(A) binding (GO:0008143); protein binding (GO:0005515); RNA binding (GO:0003723); RNA polymerase binding (GO:0070063)	8	2.76099	2.23847	0.00173386					Other / uncategorized	FALSE
P18583	SON	Protein SON	DNA binding (GO:0003677); nucleic acid binding (GO:0003676); protein binding (GO:0005515); RNA binding (GO:0003723)	11	2.74496	2.33937	0.00179903					Other / uncategorized	FALSE
Q9H334	FOXP1	Forkhead box protein P1	core promoter sequence-specific DNA binding (GO:0001046); DNA binding (GO:0003677); DNA-binding transcription factor activity (GO:0003700); DNA-binding transcription factor activity, RNA polymerase II-specific (GO:0000981); DNA-binding transcription repressor activity, RNA polymerase II-specific (GO:0001227); identical protein binding (GO:0042802); metal ion binding (GO:0046872); nuclear androgen…	2	2.74225	2.38234	0.0018103					Other / uncategorized	FALSE
Q9NZR1	TMOD2	Tropomodulin-2	actin binding (GO:0003779); protein binding (GO:0005515); tropomyosin binding (GO:0005523)	3	2.73968	1.53363	0.00182102					Other / uncategorized	FALSE
O15355	PPM1G	Protein phosphatase 1G	cation binding (GO:0043169); hydrolase activity (GO:0016787); metal ion binding (GO:0046872); phosphoprotein phosphatase activity (GO:0004721); protein binding (GO:0005515); protein serine/threonine phosphatase activity (GO:0004722)	7	2.73928	3.07359	0.00182271					Other / uncategorized	FALSE
Q9HC38	GLOD4	Glyoxalase domain-containing protein 4	cadherin binding (GO:0045296)	3	2.73492	1.67284	0.00184113					Other / uncategorized	FALSE
P14174	MIF	Macrophage migration inhibitory factor	chemoattractant activity (GO:0042056); cytokine activity (GO:0005125); cytokine receptor binding (GO:0005126); dopachrome isomerase activity (GO:0004167); identical protein binding (GO:0042802); isomerase activity (GO:0016853); phenylpyruvate tautomerase activity (GO:0050178); protease binding (GO:0002020); protein binding (GO:0005515)	2	2.73374	1.85645	0.00184612					Other / uncategorized	FALSE
P42166	TMPO	Lamina-associated polypeptide 2, isoform alpha	cadherin binding (GO:0045296); DNA binding (GO:0003677); lamin binding (GO:0005521); protein binding (GO:0005515)	5	2.72905	1.59916	0.00186615					Other / uncategorized	FALSE
Q14241	ELOA	Elongin-A	protein binding (GO:0005515)	5	2.72786	1.93071	0.0018713					Transcriptional regulation & co-transcriptional RNA processing	FALSE
Q15424	SAFB	Scaffold attachment factor B1	chromatin binding (GO:0003682); DNA binding (GO:0003677); double-stranded DNA binding (GO:0003690); nucleic acid binding (GO:0003676); protein binding (GO:0005515); RNA binding (GO:0003723); RNA polymerase II cis-regulatory region sequence-specific DNA binding (GO:0000978); sequence-specific DNA binding (GO:0043565)	3	2.72247	2.99678	0.00189465					Other / uncategorized	FALSE
Q8N108	MIER1	Mesoderm induction early response protein 1	histone deacetylase activity (GO:0004407); histone deacetylase binding (GO:0042826); protein binding (GO:0005515); transcription corepressor activity (GO:0003714)	4	2.72194	2.032	0.00189696					Other / uncategorized	FALSE
Q96RE7	NACC1	Nucleus accumbens-associated protein 1	DNA binding (GO:0003677); DNA-binding transcription factor activity, RNA polymerase II-specific (GO:0000981); DNA-binding transcription repressor activity, RNA polymerase II-specific (GO:0001227); histone deacetylase binding (GO:0042826); protein binding (GO:0005515); RNA polymerase II cis-regulatory region sequence-specific DNA binding (GO:0000978)	5	2.72097	1.65222	0.00190121	49; 37; 50; 47	Mouse	Mouse embryonic stem cells (mESCs); Embryonic stem cells (ESCs); Nanog-LAP (BAC-GFP tagged) ESCs used for IP-MS; Mouse embryonic stem cells (E14Tg2a Flag-Nanog line)	AP-MS interactome; AP-MS interactome + ChIP-seq	Other / uncategorized	FALSE
Q8N130	SLC34A3	Sodium-dependent phosphate transport protein 2C	protein binding (GO:0005515); sodium:phosphate symporter activity (GO:0005436); symporter activity (GO:0015293)	1	2.72026	3.14977	0.00190433					Other / uncategorized	FALSE
P50402	EMD	Emerin	actin binding (GO:0003779); beta-tubulin binding (GO:0048487); cadherin binding (GO:0045296); protein binding (GO:0005515)	23	2.71959	2.40519	0.00190727					Other / uncategorized	FALSE
Q8IWX8	CHERP	Calcium homeostasis endoplasmic reticulum protein	nucleic acid binding (GO:0003676); protein binding (GO:0005515); RNA binding (GO:0003723); transmembrane transporter binding (GO:0044325)	5	2.71906	2.62569	0.0019096	48	Human	NT2 cell model (neuronal differentiation model; partial pluripotency phenotype)	AP-MS interactome + co-IP	Other / uncategorized	FALSE
P26599	PTBP1	Polypyrimidine tract-binding protein 1	mRNA binding (GO:0003729); nucleic acid binding (GO:0003676); poly-pyrimidine tract binding (GO:0008187); pre-mRNA binding (GO:0036002); protein binding (GO:0005515); RNA binding (GO:0003723)	6	2.71817	1.94556	0.00191351					Other / uncategorized	FALSE
Q14331	FRG1	Protein FRG1	actin binding (GO:0003779); actin filament binding (GO:0051015); protein binding (GO:0005515); RNA binding (GO:0003723)	3	2.71669	2.13775	0.00192002					Other / uncategorized	FALSE
P69905	HBA2	Hemoglobin subunit alpha	G protein-coupled receptor binding (GO:0001664); haptoglobin binding (GO:0031720); heme binding (GO:0020037); iron ion binding (GO:0005506); metal ion binding (GO:0046872); oxygen binding (GO:0019825); oxygen carrier activity (GO:0005344); peroxidase activity (GO:0004601); protein binding (GO:0005515)	12	2.71356	1.76848	0.00193393					Other / uncategorized	TRUE
Q9NRX4	PHPT1	14 kDa phosphohistidine phosphatase	actin filament binding (GO:0051015); calcium channel inhibitor activity (GO:0019855); enzyme inhibitor activity (GO:0004857); hydrolase activity (GO:0016787); phosphoprotein phosphatase activity (GO:0004721); protein binding (GO:0005515); protein histidine phosphatase activity (GO:0101006); transmembrane transporter binding (GO:0044325)	6	2.70929	1.65697	0.00195304					Other / uncategorized	FALSE
P49750	YLPM1	YLP motif-containing protein 1	protein binding (GO:0005515); RNA binding (GO:0003723)	26	2.70829	2.16661	0.00195756					Other / uncategorized	FALSE
P63279	UBE2I	SUMO-conjugating enzyme UBC9	ATP binding (GO:0005524); enzyme binding (GO:0019899); HLH domain binding (GO:0043398); nucleotide binding (GO:0000166); protein binding (GO:0005515); RING-like zinc finger domain binding (GO:0071535); RNA binding (GO:0003723); small protein activating enzyme binding (GO:0044388); SUMO conjugating enzyme activity (GO:0061656); SUMO transferase activity (GO:0019789); transcription coregulator bind…	2	2.70592	2.03304	0.00196823					Other / uncategorized	FALSE
O94901	SUN1	SUN domain-containing protein 1	cytoskeleton-nuclear membrane anchor activity (GO:0140444); identical protein binding (GO:0042802); lamin binding (GO:0005521); protein binding (GO:0005515); protein-membrane adaptor activity (GO:0043495)	3	2.70502	4.38276	0.00197235					Other / uncategorized	FALSE
P24928	POLR2A	DNA-directed RNA polymerase II subunit RPB1	5'-3' RNA polymerase activity (GO:0034062); DNA binding (GO:0003677); DNA-directed RNA polymerase activity (GO:0003899); hydrolase activity (GO:0016787); kinase binding (GO:0019900); magnesium ion binding (GO:0000287); metal ion binding (GO:0046872); microfibril binding (GO:0050436); nucleic acid binding (GO:0003676); nucleotidyltransferase activity (GO:0016779); promoter-specific chromatin bindi…	40	2.70433	2.20431	0.00197547	47	Mouse	Mouse embryonic stem cells (E14Tg2a Flag-Nanog line)	AP-MS interactome	Transcriptional regulation & co-transcriptional RNA processing	FALSE
Q9NWH9	SLTM	SAFB-like transcription modulator	nucleic acid binding (GO:0003676); protein binding (GO:0005515); RNA binding (GO:0003723)	3	2.70295	2.83204	0.00198178					Other / uncategorized	FALSE
Q9UQR1	ZNF148	Zinc finger protein 148	DNA binding (GO:0003677); DNA-binding transcription factor activity (GO:0003700); DNA-binding transcription repressor activity, RNA polymerase II-specific (GO:0001227); metal ion binding (GO:0046872); protein binding (GO:0005515); RNA polymerase II cis-regulatory region sequence-specific DNA binding (GO:0000978); sequence-specific DNA binding (GO:0043565); transcription cis-regulatory region bind…	1	2.70066	1.39118	0.00199222					Other / uncategorized	FALSE
Q99836	MYD88	Myeloid differentiation primary response protein MyD88	ATP-dependent histone chaperone activity (GO:0140674); cytokine receptor binding (GO:0005126); death receptor binding (GO:0005123); identical protein binding (GO:0042802); interleukin-1 receptor binding (GO:0005149); molecular adaptor activity (GO:0060090); protein binding (GO:0005515); signaling adaptor activity (GO:0035591); signaling receptor binding (GO:0005102); TIR domain binding (GO:007097…	1	2.70023	2.11854	0.00199421					Other / uncategorized	FALSE
Q4VC44	FLYWCH1	FLYWCH-type zinc finger-containing protein 1	DNA binding (GO:0003677); metal ion binding (GO:0046872); protein binding (GO:0005515); transcription coactivator binding (GO:0001223); transcription corepressor activity (GO:0003714); zinc ion binding (GO:0008270)	1	2.69927	1.3364	0.00199864					Other / uncategorized	FALSE
O00193	SMAP	Small acidic protein	molecular_function (GO:0003674)	2	2.69853	2.92816	0.00200203					Other / uncategorized	FALSE
Q9UH99	SUN2	SUN domain-containing protein 2	cytoskeleton-nuclear membrane anchor activity (GO:0140444); identical protein binding (GO:0042802); lamin binding (GO:0005521); microtubule binding (GO:0008017); protein binding (GO:0005515); protein-membrane adaptor activity (GO:0043495)	7	2.69831	2.95076	0.00200306					Other / uncategorized	FALSE
P52747	ZNF143	Zinc finger protein 143	chromatin loop anchoring activity (GO:0140587); core promoter sequence-specific DNA binding (GO:0001046); DNA binding (GO:0003677); DNA-binding transcription activator activity, RNA polymerase II-specific (GO:0001228); DNA-binding transcription factor activity, RNA polymerase II-specific (GO:0000981); metal ion binding (GO:0046872); protein binding (GO:0005515); RNA polymerase II cis-regulatory r…	2	2.69658	1.77524	0.00201101					Other / uncategorized	FALSE
P50995	ANXA11	Annexin A11	calcium ion binding (GO:0005509); calcium-dependent phospholipid binding (GO:0005544); calcium-dependent protein binding (GO:0048306); MHC class II protein complex binding (GO:0023026); phosphatidylethanolamine binding (GO:0008429); phosphatidylserine binding (GO:0001786); protein binding (GO:0005515); RNA binding (GO:0003723); S100 protein binding (GO:0044548)	16	2.69391	2.39234	0.00202346					Other / uncategorized	FALSE
P30519	HMOX2	Heme oxygenase 2	heme binding (GO:0020037); heme oxygenase (decyclizing) activity (GO:0004392); metal ion binding (GO:0046872); oxidoreductase activity (GO:0016491); protein binding (GO:0005515)	1	2.68988	0.69941	0.00204228					Other / uncategorized	FALSE
Q9NP66	HMG20A	High mobility group protein 20A	DNA binding (GO:0003677); identical protein binding (GO:0042802); protein binding (GO:0005515)	2	2.68817	1.24994	0.00205035					Other / uncategorized	FALSE
Q92733	PRCC	Proline-rich protein PRCC	protein binding (GO:0005515)	14	2.68736	2.48959	0.00205417					Other / uncategorized	FALSE
P23921	RRM1	Ribonucleoside-diphosphate reductase large subunit	ATP binding (GO:0005524); catalytic activity (GO:0003824); disordered domain specific binding (GO:0097718); identical protein binding (GO:0042802); nucleotide binding (GO:0000166); oxidoreductase activity (GO:0016491); protein binding (GO:0005515); purine nucleotide binding (GO:0017076); ribonucleoside-diphosphate reductase activity (GO:0061731); ribonucleoside-diphosphate reductase activity, glu…	1	2.68395	1.68201	0.00207036					Other / uncategorized	FALSE
Q52LJ0	FAM98B	Protein FAM98B	identical protein binding (GO:0042802); protein binding (GO:0005515); protein methyltransferase activity (GO:0008276); RNA binding (GO:0003723)	7	2.68317	2.73483	0.00207408					Other / uncategorized	FALSE
Q15020	SART3	Squamous cell carcinoma antigen recognized by T-cells 3	histone binding (GO:0042393); nucleic acid binding (GO:0003676); protein binding (GO:0005515); protein-macromolecule adaptor activity (GO:0030674); RNA binding (GO:0003723); U4 snRNA binding (GO:0030621); U6 snRNA binding (GO:0017070); U6atac snRNA binding (GO:0030624); ubiquitin-specific protease binding (GO:1990381)	3	2.67559	2.4513	0.00211063					Other / uncategorized	FALSE
P49257	LMAN1	Protein ERGIC-53	carbohydrate binding (GO:0030246); D-mannose binding (GO:0005537); metal ion binding (GO:0046872); protein binding (GO:0005515); unfolded protein binding (GO:0051082)	1	2.67288	2.07549	0.00212385					Other / uncategorized	FALSE
P29590	PML	Protein PML	cobalt ion binding (GO:0050897); DNA binding (GO:0003677); identical protein binding (GO:0042802); metal ion binding (GO:0046872); molecular adaptor activity (GO:0060090); protein binding (GO:0005515); protein heterodimerization activity (GO:0046982); protein homodimerization activity (GO:0042803); SMAD binding (GO:0046332); SUMO binding (GO:0032183); SUMO transferase activity (GO:0019789); trans…	3	2.67169	3.65043	0.00212965	11; 37	Mouse	Mouse embryonic stem cells (mESCs); Embryonic stem cells (ESCs); Nanog-LAP (BAC-GFP tagged) ESCs used for IP-MS	Protein complex isolation (affinity capture; MS/Western in BioGRID); AP-MS interactome + ChIP-seq	Other / uncategorized	FALSE
O43252	PAPSS1	Bifunctional 3'-phosphoadenosine 5'-phosphosulfate synthase 1	adenylylsulfate kinase activity (GO:0004020); ATP binding (GO:0005524); catalytic activity (GO:0003824); kinase activity (GO:0016301); nucleotide binding (GO:0000166); nucleotidyltransferase activity (GO:0016779); protein binding (GO:0005515); protein homodimerization activity (GO:0042803); sulfate adenylyltransferase (ATP) activity (GO:0004781); transferase activity (GO:0016740)	1	2.67056	2.11151	0.0021352					Other / uncategorized	FALSE
Q08AF3	SLFN5	Schlafen family member 5	ATP binding (GO:0005524); nucleotide binding (GO:0000166); ribosome binding (GO:0043022); RNA nuclease activity (GO:0004540)	1	2.66854	2.08847	0.00214516					Other / uncategorized	FALSE
Q9ULJ6	ZMIZ1	Zinc finger MIZ domain-containing protein 1	metal ion binding (GO:0046872); SMAD binding (GO:0046332); SUMO ligase activity (GO:0061665); transcription coactivator activity (GO:0003713); zinc ion binding (GO:0008270)	2	2.66665	2.34127	0.00215451	48	Human	NT2 cell model (neuronal differentiation model; partial pluripotency phenotype)	AP-MS interactome + co-IP	Other / uncategorized	FALSE
Q92879	CELF1	CUGBP Elav-like family member 1	BRE binding (GO:0042835); mRNA 3'-UTR binding (GO:0003730); mRNA binding (GO:0003729); mRNA regulatory element binding translation repressor activity (GO:0000900); nucleic acid binding (GO:0003676); pre-mRNA binding (GO:0036002); protein binding (GO:0005515); RNA binding (GO:0003723)	8	2.66588	3.02385	0.00215833					Other / uncategorized	FALSE
Q8WXF1	PSPC1	Paraspeckle component 1	nucleic acid binding (GO:0003676); protein binding (GO:0005515); RNA binding (GO:0003723)	5	2.66474	1.54725	0.002164					Other / uncategorized	FALSE
Q96ST2	IWS1	Protein IWS1 homolog	protein binding (GO:0005515)	6	2.6645	1.66731	0.00216521					Other / uncategorized	FALSE
P31483	TIA1	Cytotoxic granule associated RNA binding protein TIA1	mRNA 3'-UTR AU-rich region binding (GO:0035925); mRNA 3'-UTR binding (GO:0003730); nucleic acid binding (GO:0003676); poly(A) binding (GO:0008143); protein binding (GO:0005515); protein-RNA adaptor activity (GO:0140517); RNA binding (GO:0003723)	8	2.66446	1.93926	0.00216542	48	Human	NT2 cell model (neuronal differentiation model; partial pluripotency phenotype)	AP-MS interactome + co-IP	Other / uncategorized	FALSE
Q5BKZ1	ZNF326	DBIRD complex subunit ZNF326	DNA binding (GO:0003677); metal ion binding (GO:0046872); protein binding (GO:0005515); RNA binding (GO:0003723); RNA polymerase II complex binding (GO:0000993); zinc ion binding (GO:0008270)	3	2.66432	2.91668	0.0021661					Other / uncategorized	FALSE
Q96EI5	TCEAL4	Transcription elongation factor A protein-like 4	protein binding (GO:0005515)	4	2.66028	1.66554	0.00218633					Other / uncategorized	FALSE
Q2KHR3	QSER1	Glutamine and serine-rich protein 1	No GO MF annotation (GOA human GAF)	2	2.65691	2.19536	0.00220337	50; 47	Mouse	Mouse embryonic stem cells (mESCs); Mouse embryonic stem cells (E14Tg2a Flag-Nanog line)	AP-MS interactome	Other / uncategorized	FALSE
Q9UL40	ZNF346	Zinc finger protein 346	double-stranded RNA binding (GO:0003725); enzyme binding (GO:0019899); metal ion binding (GO:0046872); miRNA binding (GO:0035198); nucleic acid binding (GO:0003676); protein binding (GO:0005515); RNA binding (GO:0003723); zinc ion binding (GO:0008270)	2	2.65649	1.47955	0.00220553					Other / uncategorized	FALSE
Q99426	TBCB	Tubulin-folding cofactor B	alpha-tubulin binding (GO:0043014); microtubule plus-end binding (GO:0051010); protein binding (GO:0005515)	2	2.65296	1.49769	0.00222351					Other / uncategorized	FALSE
Q9Y520	PRRC2C	Protein PRRC2C	protein binding (GO:0005515); RNA binding (GO:0003723)	1	2.65036	0.975636	0.00223689					Other / uncategorized	FALSE
Q9Y314	NOSIP	Nitric oxide synthase-interacting protein	molecular sequestering activity (GO:0140313); protein binding (GO:0005515); RNA binding (GO:0003723); transferase activity (GO:0016740); ubiquitin protein ligase activity (GO:0061630)	3	2.64974	3.38756	0.00224007					Other / uncategorized	FALSE
Q9UGU5	HMGXB4	HMG domain-containing protein 4	DNA binding (GO:0003677); identical protein binding (GO:0042802); protein binding (GO:0005515)	3	2.64939	1.93508	0.00224189					Other / uncategorized	FALSE
O75151	PHF2	Lysine-specific demethylase PHF2	dioxygenase activity (GO:0051213); histone demethylase activity (GO:0032452); histone H3K4me3 reader activity (GO:0140002); histone H3K9 demethylase activity (GO:0032454); histone H4K20 demethylase activity (GO:0035575); iron ion binding (GO:0005506); metal ion binding (GO:0046872); oxidoreductase activity (GO:0016491); protein binding (GO:0005515); transcription coactivator activity (GO:0003713)…	2	2.64548	2.8081	0.00226212					Other / uncategorized	FALSE
O76027	ANXA9	Annexin A9	acetylcholine receptor activity (GO:0015464); calcium ion binding (GO:0005509); calcium-dependent phospholipid binding (GO:0005544); phosphatidylserine binding (GO:0001786); phospholipid binding (GO:0005543); protein binding (GO:0005515)	1	2.64019	1.88615	0.00228987					Other / uncategorized	FALSE
Q96BU1	S100PBP	S100P-binding protein	calcium-dependent protein binding (GO:0048306); protein binding (GO:0005515)	1	2.63226	0.86918	0.00233205					Other / uncategorized	FALSE
P21333	FLNA	Filamin-A	actin binding (GO:0003779); actin filament binding (GO:0051015); cadherin binding (GO:0045296); DNA-binding transcription factor binding (GO:0140297); Fc-gamma receptor I complex binding (GO:0034988); G protein-coupled receptor binding (GO:0001664); GTPase binding (GO:0051020); kinase binding (GO:0019900); potassium channel regulator activity (GO:0015459); protein binding (GO:0005515); protein ho…	6	2.62034	0.783265	0.00239698					Other / uncategorized	FALSE
Q99497	PARK7	Parkinson disease protein 7	cadherin binding (GO:0045296); copper ion binding (GO:0005507); core promoter sequence-specific DNA binding (GO:0001046); cupric ion binding (GO:1903135); cuprous ion binding (GO:1903136); cytokine binding (GO:0019955); DNA-binding transcription factor binding (GO:0140297); double-stranded DNA binding (GO:0003690); enzyme activator activity (GO:0008047); enzyme binding (GO:0019899); glyoxalase (g…	2	2.6165	1.55037	0.00241825					Other / uncategorized	FALSE
Q8N2K0	ABHD12	Lysophosphatidylserine lipase ABHD12	hydrolase activity (GO:0016787); monoacylglycerol lipase activity (GO:0047372); palmitoyl-(protein) hydrolase activity (GO:0008474); phosphatidylcholine lysophospholipase activity (GO:0004622); phosphatidylserine lysophospholipase activity (GO:0120560); phospholipase activity (GO:0004620)	1	2.61138	1.68757	0.00244689					Other / uncategorized	FALSE
Q9NPI1	BRD7	Bromodomain-containing protein 7	histone binding (GO:0042393); histone H3K14ac reader activity (GO:0140015); histone reader activity (GO:0140566); p53 binding (GO:0002039); protein binding (GO:0005515); transcription cis-regulatory region binding (GO:0000976); transcription coactivator activity (GO:0003713); transcription corepressor activity (GO:0003714)	1	2.61116	2.14016	0.00244816					Other / uncategorized	FALSE
Q9UPT8	ZC3H4	Zinc finger CCCH domain-containing protein 4	chromatin binding (GO:0003682); DNA-binding transcription repressor activity, RNA polymerase II-specific (GO:0001227); metal ion binding (GO:0046872); promoter-specific chromatin binding (GO:1990841); protein binding (GO:0005515); RNA binding (GO:0003723); zinc ion binding (GO:0008270)	10	2.60844	2.36655	0.00246353					Other / uncategorized	FALSE
Q8WWQ0	PHIP	PH-interacting protein	histone reader activity (GO:0140566); insulin receptor binding (GO:0005158); protein binding (GO:0005515)	1	2.6027	3.33145	0.00249631					Other / uncategorized	FALSE
Q15717	ELAVL1	ELAV-like protein 1	double-stranded RNA binding (GO:0003725); lncRNA binding (GO:0106222); miRNA binding (GO:0035198); mRNA 3'-UTR AU-rich region binding (GO:0035925); mRNA 3'-UTR binding (GO:0003730); mRNA binding (GO:0003729); nucleic acid binding (GO:0003676); protein binding (GO:0005515); protein homodimerization activity (GO:0042803); protein kinase binding (GO:0019901); protein-RNA adaptor activity (GO:0140517…	14	2.59979	2.1975	0.0025131					Other / uncategorized	FALSE
P84090	ERH	Enhancer of rudimentary homolog	methyl-CpG binding (GO:0008327); protein binding (GO:0005515); RNA binding (GO:0003723)	2	2.59771	2.32313	0.0025252					Other / uncategorized	FALSE
P27816	MAP4	Microtubule-associated protein 4	microtubule binding (GO:0008017); microtubule stabilizing activity (GO:0140778); protein binding (GO:0005515); RNA binding (GO:0003723); structural molecule activity (GO:0005198); tubulin binding (GO:0015631)	14	2.59659	1.28749	0.00253169					Other / uncategorized	FALSE
Q13573	SNW1	SNW domain-containing protein 1	enzyme binding (GO:0019899); Notch binding (GO:0005112); nuclear androgen receptor binding (GO:0050681); nuclear receptor binding (GO:0016922); nuclear retinoic acid receptor binding (GO:0042974); nuclear vitamin D receptor binding (GO:0042809); protein binding (GO:0005515); RNA binding (GO:0003723); SMAD binding (GO:0046332); transcription coactivator activity (GO:0003713); transcription corepre…	1	2.59402	3.06341	0.00254673					Other / uncategorized	FALSE
Q9BVC5	C2orf49	Ashwin	protein binding (GO:0005515)	1	2.59081	1.86373	0.00256561					Other / uncategorized	FALSE
Q9UNN5	FAF1	FAS-associated factor 1	heat shock protein binding (GO:0031072); NF-kappaB binding (GO:0051059); protein binding (GO:0005515); protein domain specific binding (GO:0019904); protein kinase binding (GO:0019901); protein kinase regulator activity (GO:0019887); ubiquitin binding (GO:0043130); ubiquitin protein ligase binding (GO:0031625)	4	2.59017	1.66346	0.00256941					Other / uncategorized	FALSE
Q14865	ARID5B	AT-rich interactive domain-containing protein 5B	DNA binding (GO:0003677); protein binding (GO:0005515); transcription cis-regulatory region binding (GO:0000976); transcription coactivator activity (GO:0003713)	2	2.59014	2.33535	0.00256955	37; 47	Mouse	Embryonic stem cells (ESCs); Nanog-LAP (BAC-GFP tagged) ESCs used for IP-MS; Mouse embryonic stem cells (E14Tg2a Flag-Nanog line)	AP-MS interactome + ChIP-seq; AP-MS interactome	Other / uncategorized	FALSE
Q96AE4	FUBP1	Far upstream element-binding protein 1	DNA binding (GO:0003677); mRNA 3'-UTR binding (GO:0003730); nucleic acid binding (GO:0003676); protein binding (GO:0005515); RNA binding (GO:0003723); single-stranded DNA binding (GO:0003697)	52	2.58987	2.55066	0.00257115					Other / uncategorized	FALSE
Q9BTC0	DIDO1	Death-inducer obliterator 1	metal ion binding (GO:0046872); protein binding (GO:0005515); RNA binding (GO:0003723); zinc ion binding (GO:0008270)	8	2.58956	2.11343	0.002573	37	Mouse	Embryonic stem cells (ESCs); Nanog-LAP (BAC-GFP tagged) ESCs used for IP-MS	AP-MS interactome + ChIP-seq	Other / uncategorized	FALSE
Q13642	FHL1	Four and a half LIM domains protein 1	channel activator activity (GO:0099103); metal ion binding (GO:0046872); potassium channel activator activity (GO:0099104); protein binding (GO:0005515); transmembrane transporter binding (GO:0044325); zinc ion binding (GO:0008270)	6	2.58573	1.44473	0.00259582					Other / uncategorized	FALSE
P83876	TXNL4A	Thioredoxin-like protein 4A	protein binding (GO:0005515)	2	2.57197	1.98347	0.00267935	48	Human	NT2 cell model (neuronal differentiation model; partial pluripotency phenotype)	AP-MS interactome + co-IP	Other / uncategorized	FALSE
P41208	CETN2	Centrin-2	calcium ion binding (GO:0005509); G-protein beta/gamma-subunit complex binding (GO:0031683); heterotrimeric G-protein binding (GO:0032795); metal ion binding (GO:0046872); microtubule binding (GO:0008017); protein binding (GO:0005515)	1	2.56908	1.9624	0.00269722					Other / uncategorized	FALSE
Q12906	ILF3	Interleukin enhancer-binding factor 3	DNA binding (GO:0003677); double-stranded RNA binding (GO:0003725); mRNA 3'-UTR AU-rich region binding (GO:0035925); protein binding (GO:0005515); RNA binding (GO:0003723); single-stranded RNA binding (GO:0003727); virus receptor activity (GO:0001618)	55	2.56413	2.5347	0.00272814	47	Mouse	Mouse embryonic stem cells (E14Tg2a Flag-Nanog line)	AP-MS interactome	Other / uncategorized	FALSE
O60664	PLIN3	Perilipin-3	cadherin binding (GO:0045296); protein binding (GO:0005515)	3	2.55483	2.68517	0.00278724					Other / uncategorized	FALSE
O95881	TXNDC12	Thioredoxin domain-containing protein 12	oxidoreductase activity (GO:0016491); protein binding (GO:0005515); protein-disulfide reductase (glutathione) activity (GO:0019153); protein-disulfide reductase activity (GO:0015035)	1	2.5506	3.51062	0.00281452					Other / uncategorized	FALSE
Q9NZZ3	CHMP5	Charged multivesicular body protein 5	cadherin binding (GO:0045296); protein binding (GO:0005515)	1	2.54702	1.56363	0.00283779					Other / uncategorized	FALSE
P09884	POLA1	DNA polymerase alpha catalytic subunit	chromatin binding (GO:0003682); DNA binding (GO:0003677); DNA polymerase activity (GO:0034061); DNA replication origin binding (GO:0003688); DNA-directed DNA polymerase activity (GO:0003887); metal ion binding (GO:0046872); nucleic acid binding (GO:0003676); nucleotide binding (GO:0000166); nucleotidyltransferase activity (GO:0016779); protein binding (GO:0005515); protein kinase binding (GO:0019…	2	2.54686	2.31566	0.00283884					Other / uncategorized	FALSE
Q9Y2K1	ZBTB1	Zinc finger and BTB domain-containing protein 1	DNA binding (GO:0003677); DNA-binding transcription repressor activity, RNA polymerase II-specific (GO:0001227); K63-linked polyubiquitin modification-dependent protein binding (GO:0070530); metal ion binding (GO:0046872); protein binding (GO:0005515); protein heterodimerization activity (GO:0046982); protein homodimerization activity (GO:0042803); RNA polymerase II cis-regulatory region sequence…	1	2.54498	1.83444	0.00285118					Other / uncategorized	FALSE
P30740	SERPINB1	Leukocyte elastase inhibitor	peptidase inhibitor activity (GO:0030414); protein binding (GO:0005515); serine-type endopeptidase inhibitor activity (GO:0004867)	1	2.54455	1.31904	0.00285395					Other / uncategorized	FALSE
Q7Z2T5	TRMT1L	TRMT1-like protein	metal ion binding (GO:0046872); methyltransferase activity (GO:0008168); protein binding (GO:0005515); RNA binding (GO:0003723); transferase activity (GO:0016740); tRNA (guanine(27)-N2)-dimethyltransferase activity (GO:0160248); tRNA (guanine) methyltransferase activity (GO:0016423); tRNA binding (GO:0000049); zinc ion binding (GO:0008270)	3	2.53926	1.93744	0.00288898					Other / uncategorized	FALSE
Q9BRF8	CPPED1	Serine/threonine-protein phosphatase CPPED1	hydrolase activity (GO:0016787); metal ion binding (GO:0046872); protein serine/threonine phosphatase activity (GO:0004722)	1	2.53924	1.92919	0.00288911					Other / uncategorized	FALSE
Q969T9	WBP2	WW domain-binding protein 2	chromatin DNA binding (GO:0031490); nuclear estrogen receptor binding (GO:0030331); protein binding (GO:0005515); RNA polymerase II cis-regulatory region sequence-specific DNA binding (GO:0000978); transcription coactivator activity (GO:0003713)	9	2.538	2.59534	0.00289733					Other / uncategorized	FALSE
Q5RKV6	EXOSC6	Exosome complex component MTR3	RNA binding (GO:0003723); RNA exonuclease activity (GO:0004532)	3	2.53739	1.43493	0.00290143	47	Mouse	Mouse embryonic stem cells (E14Tg2a Flag-Nanog line)	AP-MS interactome	Other / uncategorized	FALSE
P17931	LGALS3	Galectin-3	carbohydrate binding (GO:0030246); chemoattractant activity (GO:0042056); disaccharide binding (GO:0048030); IgE binding (GO:0019863); laminin binding (GO:0043236); molecular condensate scaffold activity (GO:0140693); oligosaccharide binding (GO:0070492); protein binding (GO:0005515); protein phosphatase binding (GO:0019903); protein phosphatase inhibitor activity (GO:0004864); receptor ligand in…	36	2.53642	2.97673	0.00290788					Other / uncategorized	FALSE
Q7Z4V5	HDGFL2	Hepatoma-derived growth factor-related protein 2	histone H3K27me3 reader activity (GO:0061628); histone H3K9me2/3 reader activity (GO:0062072); histone reader activity (GO:0140566); protein binding (GO:0005515)	5	2.5315	2.15104	0.00294104					Other / uncategorized	FALSE
Q9UBE0	SAE1	SUMO-activating enzyme subunit 1	ATP-dependent protein binding (GO:0043008); enzyme activator activity (GO:0008047); ligase activity (GO:0016874); protein binding (GO:0005515); protein heterodimerization activity (GO:0046982); small protein activating enzyme binding (GO:0044388); SUMO activating enzyme activity (GO:0019948); ubiquitin activating enzyme activity (GO:0004839); ubiquitin-like modifier activating enzyme activity (GO…	14	2.52893	2.43885	0.00295847					Other / uncategorized	FALSE
P02545	LMNA	Prelamin-A/C	identical protein binding (GO:0042802); protein binding (GO:0005515); structural constituent of cytoskeleton (GO:0005200); structural constituent of nuclear lamina (GO:0160123); structural molecule activity (GO:0005198)	105	2.52778	2.54149	0.00296632					Other / uncategorized	FALSE
P54821	PRRX1	Paired mesoderm homeobox protein 1	DNA binding (GO:0003677); DNA-binding transcription activator activity, RNA polymerase II-specific (GO:0001228); DNA-binding transcription factor activity, RNA polymerase II-specific (GO:0000981); DNA-binding transcription repressor activity, RNA polymerase II-specific (GO:0001227); HMG box domain binding (GO:0071837); protein binding (GO:0005515); RNA polymerase II cis-regulatory region sequence…	4	2.52623	1.95662	0.00297696					Other / uncategorized	FALSE
O43670	ZNF207	BUB3-interacting and GLEBS motif-containing protein ZNF207	DNA binding (GO:0003677); metal ion binding (GO:0046872); microtubule binding (GO:0008017); protein binding (GO:0005515); RNA binding (GO:0003723); zinc ion binding (GO:0008270)	4	2.52497	2.69018	0.00298558					Other / uncategorized	FALSE
A6NHR9	SMCHD1	Structural maintenance of chromosomes flexible hinge domain-containing protein 1	ATP binding (GO:0005524); ATP hydrolysis activity (GO:0016887); DNA binding (GO:0003677); hydrolase activity (GO:0016787); protein binding (GO:0005515); protein homodimerization activity (GO:0042803)	1	2.52114	1.61973	0.00301204					Other / uncategorized	FALSE
P51858	HDGF	Hepatoma-derived growth factor	actin binding (GO:0003779); DNA binding (GO:0003677); DNA-binding transcription repressor activity, RNA polymerase II-specific (GO:0001227); growth factor activity (GO:0008083); heparin binding (GO:0008201); nucleotide binding (GO:0000166); protein binding (GO:0005515); RNA binding (GO:0003723); RNA polymerase II cis-regulatory region sequence-specific DNA binding (GO:0000978); transcription core…	25	2.5209	2.63716	0.00301368					Other / uncategorized	FALSE
Q13148	TARDBP	TAR DNA-binding protein 43	DNA binding (GO:0003677); double-stranded DNA binding (GO:0003690); identical protein binding (GO:0042802); lipid binding (GO:0008289); molecular condensate scaffold activity (GO:0140693); mRNA 3'-UTR binding (GO:0003730); nucleic acid binding (GO:0003676); pre-mRNA intronic binding (GO:0097157); protein binding (GO:0005515); RNA binding (GO:0003723); RNA polymerase II cis-regulatory region seque…	8	2.51984	1.71558	0.00302109					Other / uncategorized	FALSE
Q15005	SPCS2	Signal peptidase complex subunit 2	protein binding (GO:0005515)	2	2.51887	1.35682	0.00302779					Other / uncategorized	FALSE
P12081	HARS1	Histidine--tRNA ligase, cytoplasmic	aminoacyl-tRNA ligase activity (GO:0004812); ATP binding (GO:0005524); histidine-tRNA ligase activity (GO:0004821); identical protein binding (GO:0042802); ligase activity (GO:0016874); nucleotide binding (GO:0000166); protein homodimerization activity (GO:0042803); RNA binding (GO:0003723)	3	2.51839	1.12233	0.0030312					Other / uncategorized	FALSE
Q01085	TIAL1	Nucleolysin TIAR	DNA binding (GO:0003677); mRNA 3'-UTR binding (GO:0003730); nucleic acid binding (GO:0003676); protein binding (GO:0005515); protein-RNA adaptor activity (GO:0140517); RNA binding (GO:0003723)	2	2.51573	3.98553	0.00304976	48	Human	NT2 cell model (neuronal differentiation model; partial pluripotency phenotype)	AP-MS interactome + co-IP	Other / uncategorized	FALSE
Q9BT43	POLR3GL	DNA-directed RNA polymerase III subunit RPC7-like	protein binding (GO:0005515)	1	2.51214	3.95359	0.0030751					Other / uncategorized	FALSE
Q6PJT7	ZC3H14	Zinc finger CCCH domain-containing protein 14	metal ion binding (GO:0046872); mRNA 3'-UTR binding (GO:0003730); poly(A) binding (GO:0008143); pre-mRNA binding (GO:0036002); protein binding (GO:0005515); RNA binding (GO:0003723); zinc ion binding (GO:0008270)	7	2.51111	2.08689	0.0030824					Other / uncategorized	FALSE
Q8NEY8	PPHLN1	Periphilin-1	mRNA binding (GO:0003729); protein binding (GO:0005515); RNA binding (GO:0003723)	2	2.51006	2.49615	0.0030899					Other / uncategorized	FALSE
O95758	PTBP3	Polypyrimidine tract-binding protein 3	mRNA binding (GO:0003729); nucleic acid binding (GO:0003676); RNA binding (GO:0003723)	2	2.4907	2.25229	0.00323073					Other / uncategorized	FALSE
P14314	PRKCSH	Glucosidase 2 subunit beta	calcium ion binding (GO:0005509); metal ion binding (GO:0046872); phosphoprotein binding (GO:0051219); protein binding (GO:0005515); protein kinase C binding (GO:0005080); transmembrane transporter binding (GO:0044325)	1	2.4896	2.40586	0.00323891					Other / uncategorized	FALSE
Q9Y265	RUVBL1	RuvB-like 1	ADP binding (GO:0043531); ATP binding (GO:0005524); ATP hydrolysis activity (GO:0016887); ATP-dependent activity, acting on DNA (GO:0008094); ATPase binding (GO:0051117); cadherin binding (GO:0045296); DNA helicase activity (GO:0003678); helicase activity (GO:0004386); hydrolase activity (GO:0016787); nucleotide binding (GO:0000166); protein binding (GO:0005515); TBP-class protein binding (GO:001…	3	2.48841	1.3469	0.00324778	37	Mouse	Embryonic stem cells (ESCs); Nanog-LAP (BAC-GFP tagged) ESCs used for IP-MS	AP-MS interactome + ChIP-seq	Other / uncategorized	FALSE
O43684	BUB3	Mitotic checkpoint protein BUB3	protein binding (GO:0005515); ubiquitin binding (GO:0043130)	7	2.48757	1.72264	0.0032541					Other / uncategorized	FALSE
Q8NDC0	MAPK1IP1L	MAPK-interacting and spindle-stabilizing protein-like	protein binding (GO:0005515)	1	2.48757	4.38981	0.00325411					Other / uncategorized	FALSE
Q14814	MEF2D	Myocyte-specific enhancer factor 2D	DNA binding (GO:0003677); DNA-binding transcription factor activity (GO:0003700); DNA-binding transcription factor activity, RNA polymerase II-specific (GO:0000981); DNA-binding transcription factor binding (GO:0140297); histone deacetylase binding (GO:0042826); protein binding (GO:0005515); protein dimerization activity (GO:0046983); RNA polymerase II cis-regulatory region sequence-specific DNA …	3	2.48612	2.72737	0.00326497					Other / uncategorized	FALSE
Q12972	PPP1R8	Nuclear inhibitor of protein phosphatase 1	DNA binding (GO:0003677); endonuclease activity (GO:0004519); hydrolase activity (GO:0016787); molecular function inhibitor activity (GO:0140678); mRNA binding (GO:0003729); nuclease activity (GO:0004518); protein binding (GO:0005515); protein phosphatase inhibitor activity (GO:0004864); protein phosphatase regulator activity (GO:0019888); protein serine/threonine phosphatase inhibitor activity (…	3	2.47602	2.58003	0.00334177					Other / uncategorized	FALSE
Q15233	NONO	Non-POU domain-containing octamer-binding protein	chromatin binding (GO:0003682); DNA binding (GO:0003677); identical protein binding (GO:0042802); lncRNA binding (GO:0106222); nucleic acid binding (GO:0003676); protein binding (GO:0005515); RNA binding (GO:0003723)	30	2.47374	2.32873	0.00335938	37	Mouse	Embryonic stem cells (ESCs); Nanog-LAP (BAC-GFP tagged) ESCs used for IP-MS	AP-MS interactome + ChIP-seq	Other / uncategorized	FALSE
Q6NZI2	CAVIN1	Caveolae-associated protein 1	identical protein binding (GO:0042802); protein binding (GO:0005515); RNA binding (GO:0003723); rRNA binding (GO:0019843); rRNA primary transcript binding (GO:0042134)	1	2.46798	0.574918	0.00340421					Other / uncategorized	FALSE
Q7RTV0	PHF5A	PHD finger-like domain-containing protein 5A	DNA binding (GO:0003677); metal ion binding (GO:0046872); protein binding (GO:0005515); RNA binding (GO:0003723); zinc ion binding (GO:0008270)	3	2.46535	1.19631	0.00342492					Other / uncategorized	FALSE
Q6IN85	PPP4R3A	Serine/threonine-protein phosphatase 4 regulatory subunit 3A	protein binding (GO:0005515); protein phosphatase activator activity (GO:0072542); protein phosphatase regulator activity (GO:0019888)	2	2.46415	1.9212	0.00343438					Other / uncategorized	FALSE
P62995	TRA2B	Transformer-2 protein homolog beta	identical protein binding (GO:0042802); mRNA binding (GO:0003729); nucleic acid binding (GO:0003676); pre-mRNA binding (GO:0036002); protein binding (GO:0005515); protein domain specific binding (GO:0019904); RNA binding (GO:0003723)	17	2.46162	2.20576	0.00345449					Other / uncategorized	FALSE
O95400	CD2BP2	CD2 antigen cytoplasmic tail-binding protein 2	protein binding (GO:0005515); ribonucleoprotein complex binding (GO:0043021)	1	2.45748	3.64441	0.00348753					Other / uncategorized	FALSE
Q9Y2W2	WBP11	WW domain-binding protein 11	protein phosphatase regulator activity (GO:0019888); RNA binding (GO:0003723); single-stranded DNA binding (GO:0003697); WW domain binding (GO:0050699)	2	2.45479	1.39373	0.00350924					Other / uncategorized	FALSE
P12110	COL6A2	Collagen alpha-2(VI) chain	collagen binding (GO:0005518); extracellular matrix structural constituent conferring tensile strength (GO:0030020); protein binding (GO:0005515)	1	2.4518	2.01555	0.00353347					Other / uncategorized	FALSE
P43243	MATR3	Matrin-3	identical protein binding (GO:0042802); metal ion binding (GO:0046872); miRNA binding (GO:0035198); nucleic acid binding (GO:0003676); protein binding (GO:0005515); RNA binding (GO:0003723); structural molecule activity (GO:0005198); zinc ion binding (GO:0008270)	26	2.44275	2.97031	0.00360783					Other / uncategorized	FALSE
Q13123	IK	Protein Red	identical protein binding (GO:0042802); protein binding (GO:0005515)	10	2.43981	2.75506	0.00363235					Other / uncategorized	FALSE
P09496	CLTA	Clathrin light chain A	clathrin heavy chain binding (GO:0032050); GTPase binding (GO:0051020); peptide binding (GO:0042277); protein binding (GO:0005515); protein-containing complex binding (GO:0044877); structural molecule activity (GO:0005198)	2	2.43753	2.06987	0.0036515					Other / uncategorized	FALSE
Q96I24	FUBP3	Far upstream element-binding protein 3	DNA binding (GO:0003677); mRNA 3'-UTR binding (GO:0003730); nucleic acid binding (GO:0003676); protein binding (GO:0005515); RNA binding (GO:0003723); single-stranded DNA binding (GO:0003697)	5	2.43739	1.9564	0.00365263					Other / uncategorized	FALSE
Q8N6S5	ARL6IP6	ADP-ribosylation factor-like protein 6-interacting protein 6	protein binding (GO:0005515)	1	2.43419	2.67297	0.0036797					Other / uncategorized	FALSE
P83916	CBX1	Chromobox protein homolog 1	chromatin binding (GO:0003682); enzyme binding (GO:0019899); histone H1K26me1 reader activity (GO:0160267); histone H1K26me2 reader activity (GO:0160268); histone H3K9me2/3 reader activity (GO:0062072); histone methyltransferase binding (GO:1990226); identical protein binding (GO:0042802); protein binding (GO:0005515)	2	2.42321	1.72429	0.00377391	37	Mouse	Embryonic stem cells (ESCs); Nanog-LAP (BAC-GFP tagged) ESCs used for IP-MS	AP-MS interactome + ChIP-seq	Other / uncategorized	FALSE
P30086	PEBP1	Phosphatidylethanolamine-binding protein 1	ATP binding (GO:0005524); enzyme binding (GO:0019899); lipid binding (GO:0008289); nucleotide binding (GO:0000166); peptidase inhibitor activity (GO:0030414); phosphatidylethanolamine binding (GO:0008429); protein binding (GO:0005515); protein kinase binding (GO:0019901); RNA binding (GO:0003723); serine-type endopeptidase inhibitor activity (GO:0004867)	3	2.40558	2.30307	0.00393026					Other / uncategorized	FALSE
Q14847	LASP1	LIM and SH3 domain protein 1	actin binding (GO:0003779); actin filament binding (GO:0051015); cadherin binding (GO:0045296); metal ion binding (GO:0046872); monoatomic ion transmembrane transporter activity (GO:0015075); protein binding (GO:0005515)	6	2.40351	1.71441	0.00394905					Other / uncategorized	FALSE
P24666	ACP1	Low molecular weight phosphotyrosine protein phosphatase	acid phosphatase activity (GO:0003993); hydrolase activity (GO:0016787); non-membrane spanning protein tyrosine phosphatase activity (GO:0004726); phosphatase activity (GO:0016791); phosphoprotein phosphatase activity (GO:0004721); protein binding (GO:0005515); protein tyrosine phosphatase activity (GO:0004725); SH3 domain binding (GO:0017124)	1	2.3982	1.67967	0.00399756					Other / uncategorized	FALSE
Q2NL82	TSR1	Pre-rRNA-processing protein TSR1 homolog	GTPase activity (GO:0003924); protein binding (GO:0005515); RNA binding (GO:0003723)	2	2.39712	1.74373	0.00400754	37	Mouse	Embryonic stem cells (ESCs); Nanog-LAP (BAC-GFP tagged) ESCs used for IP-MS	AP-MS interactome + ChIP-seq	Other / uncategorized	FALSE
P08133	ANXA6	Annexin A6	calcium ion binding (GO:0005509); calcium-dependent phospholipid binding (GO:0005544); calcium-dependent protein binding (GO:0048306); cholesterol binding (GO:0015485); GTP binding (GO:0005525); identical protein binding (GO:0042802); ligand-gated monoatomic ion channel activity (GO:0015276); lipid binding (GO:0008289); phosphatidylserine binding (GO:0001786); protein binding (GO:0005515)	7	2.39677	1.77606	0.00401077					Other / uncategorized	FALSE
P23528	CFL1	Cofilin-1	actin binding (GO:0003779); actin filament binding (GO:0051015); phosphatidylinositol bisphosphate binding (GO:1902936); protein binding (GO:0005515); protein phosphatase binding (GO:0019903); signaling receptor binding (GO:0005102)	16	2.39426	1.75451	0.00403404					Other / uncategorized	FALSE
Q13595	TRA2A	Transformer-2 protein homolog alpha	mRNA binding (GO:0003729); nucleic acid binding (GO:0003676); protein binding (GO:0005515); RNA binding (GO:0003723)	6	2.3877	1.85256	0.0040954					Other / uncategorized	FALSE
Q15742	NAB2	NGFI-A-binding protein 2	identical protein binding (GO:0042802); protein binding (GO:0005515); transcription coregulator activity (GO:0003712); transcription corepressor activity (GO:0003714)	2	2.37791	1.46091	0.00418881					Other / uncategorized	FALSE
O15042	U2SURP	U2 snRNP-associated SURP motif-containing protein	nucleic acid binding (GO:0003676); protein binding (GO:0005515); RNA binding (GO:0003723)	3	2.37639	1.89987	0.00420348					Other / uncategorized	FALSE
Q86UU0	BCL9L	B-cell CLL/lymphoma 9-like protein	beta-catenin binding (GO:0008013); transcription coactivator activity (GO:0003713)	1	2.3745	1.59439	0.00422187					Other / uncategorized	FALSE
Q04727	TLE4	Transducin-like enhancer protein 4	chromatin binding (GO:0003682); DNA-binding transcription factor binding (GO:0140297); protein binding (GO:0005515); transcription corepressor activity (GO:0003714)	2	2.37178	1.30365	0.00424837					Other / uncategorized	FALSE
Q13118	KLF10	Krueppel-like factor 10	core promoter sequence-specific DNA binding (GO:0001046); DNA binding (GO:0003677); DNA-binding transcription activator activity, RNA polymerase II-specific (GO:0001228); DNA-binding transcription factor activity (GO:0003700); DNA-binding transcription factor activity, RNA polymerase II-specific (GO:0000981); metal ion binding (GO:0046872); protein binding (GO:0005515); RNA polymerase II cis-regu…	1	2.36468	2.15267	0.0043184					Other / uncategorized	FALSE
P04040	CAT	Catalase	aminoacylase activity (GO:0004046); antioxidant activity (GO:0016209); catalase activity (GO:0004096); enzyme binding (GO:0019899); heme binding (GO:0020037); identical protein binding (GO:0042802); metal ion binding (GO:0046872); NADP binding (GO:0050661); oxidoreductase activity (GO:0016491); oxidoreductase activity, acting on peroxide as acceptor (GO:0016684); peroxidase activity (GO:0004601);…	5	2.36377	1.30373	0.00432744					Other / uncategorized	FALSE
Q15170	TCEAL1	Transcription elongation factor A protein-like 1	protein binding (GO:0005515)	1	2.36342	1.67979	0.00433088					Other / uncategorized	FALSE
Q01167	FOXK2	Forkhead box protein K2	DNA binding (GO:0003677); DNA-binding transcription activator activity, RNA polymerase II-specific (GO:0001228); DNA-binding transcription factor activity (GO:0003700); DNA-binding transcription factor activity, RNA polymerase II-specific (GO:0000981); DNA-binding transcription repressor activity, RNA polymerase II-specific (GO:0001227); magnesium ion binding (GO:0000287); metal ion binding (GO:0…	1	2.36305	2.02314	0.00433461					Other / uncategorized	FALSE
O60828	PQBP1	Polyglutamine-binding protein 1	DNA binding (GO:0003677); double-stranded DNA binding (GO:0003690); protein binding (GO:0005515); ribonucleoprotein complex binding (GO:0043021); transcription coactivator activity (GO:0003713)	4	2.35947	3.14061	0.00437045					Other / uncategorized	FALSE
Q92688	ANP32B	Acidic leucine-rich nuclear phosphoprotein 32 family member B	histone binding (GO:0042393); protein binding (GO:0005515); RNA polymerase binding (GO:0070063)	5	2.3527	2.50491	0.00443919					Other / uncategorized	FALSE
Q96NC0	ZMAT2	Zinc finger matrin-type protein 2	DNA binding (GO:0003677); metal ion binding (GO:0046872); nucleic acid binding (GO:0003676); protein binding (GO:0005515); zinc ion binding (GO:0008270)	3	2.34748	2.58586	0.00449284					Other / uncategorized	FALSE
P31153	MAT2A	S-adenosylmethionine synthase isoform type-2	ATP binding (GO:0005524); identical protein binding (GO:0042802); metal ion binding (GO:0046872); methionine adenosyltransferase activity (GO:0004478); nucleotide binding (GO:0000166); protein binding (GO:0005515); small molecule binding (GO:0036094); transferase activity (GO:0016740)	1	2.34402	1.84675	0.0045288					Other / uncategorized	FALSE
P10321	HLA-C	HLA class I histocompatibility antigen, C alpha chain	beta-2-microglobulin binding (GO:0030881); peptide antigen binding (GO:0042605); protein binding (GO:0005515); receptor ligand activity (GO:0048018); signaling receptor binding (GO:0005102); TAP binding (GO:0046977)	1	2.33754	3.04518	0.00459683					Other / uncategorized	FALSE
P13489	RNH1	Ribonuclease inhibitor	protein binding (GO:0005515); ribonuclease inhibitor activity (GO:0008428)	9	2.33256	1.7664	0.00464986					Other / uncategorized	FALSE
P04083	ANXA1	Annexin A1	cadherin binding involved in cell-cell adhesion (GO:0098641); calcium ion binding (GO:0005509); calcium-dependent phospholipid binding (GO:0005544); calcium-dependent protein binding (GO:0048306); lipid binding (GO:0008289); metal ion binding (GO:0046872); phosphatidylserine binding (GO:0001786); phospholipase A2 inhibitor activity (GO:0019834); phospholipase inhibitor activity (GO:0004859); phos…	17	2.32895	2.18617	0.00468871					Other / uncategorized	FALSE
Q14151	SAFB2	Scaffold attachment factor B2	DNA binding (GO:0003677); identical protein binding (GO:0042802); nucleic acid binding (GO:0003676); protein binding (GO:0005515); RNA binding (GO:0003723)	8	2.32667	1.90138	0.00471339					Other / uncategorized	FALSE
Q5JTV8	TOR1AIP1	Torsin-1A-interacting protein 1	ATPase activator activity (GO:0001671); ATPase binding (GO:0051117); cytoskeletal protein binding (GO:0008092); lamin binding (GO:0005521); protein binding (GO:0005515)	4	2.32066	2.14883	0.00477906					Other / uncategorized	FALSE
Q6P0N0	MIS18BP1	Mis18-binding protein 1	DNA binding (GO:0003677); protein binding (GO:0005515)	1	2.31993	2.92221	0.00478706					Other / uncategorized	FALSE
Q14980	NUMA1	Nuclear mitotic apparatus protein 1	disordered domain specific binding (GO:0097718); dynein complex binding (GO:0070840); lipid binding (GO:0008289); microtubule binding (GO:0008017); microtubule minus-end binding (GO:0051011); microtubule plus-end binding (GO:0051010); phosphatidylinositol binding (GO:0035091); protein binding (GO:0005515); protein domain specific binding (GO:0019904); protein-containing complex binding (GO:004487…	9	2.30477	2.19963	0.00495718					Other / uncategorized	FALSE
Q96D46	NMD3	60S ribosomal export protein NMD3	protein-macromolecule adaptor activity (GO:0030674); ribosomal large subunit binding (GO:0043023); RNA binding (GO:0003723)	1	2.3022	0.68318	0.00498658					Other / uncategorized	FALSE
P29401	TKT	Transketolase	calcium ion binding (GO:0005509); magnesium ion binding (GO:0000287); metal ion binding (GO:0046872); protein binding (GO:0005515); protein homodimerization activity (GO:0042803); thiamine pyrophosphate binding (GO:0030976); transferase activity (GO:0016740); transketolase activity (GO:0004802); transketolase or transaldolase activity (GO:0016744)	6	2.29898	1.44272	0.00502363					Other / uncategorized	FALSE
P12270	TPR	Nucleoprotein TPR	chromatin binding (GO:0003682); dynein complex binding (GO:0070840); heat shock protein binding (GO:0031072); mitogen-activated protein kinase binding (GO:0051019); mRNA binding (GO:0003729); protein binding (GO:0005515); protein homodimerization activity (GO:0042803); protein-membrane adaptor activity (GO:0043495); RNA binding (GO:0003723); structural constituent of nuclear pore (GO:0017056); tu…	5	2.29707	2.98424	0.00504581					Other / uncategorized	FALSE
P04004	VTN	Vitronectin	collagen binding (GO:0005518); extracellular matrix binding (GO:0050840); extracellular matrix structural constituent (GO:0005201); heparin binding (GO:0008201); identical protein binding (GO:0042802); integrin binding (GO:0005178); polysaccharide binding (GO:0030247); protein binding (GO:0005515); scavenger receptor activity (GO:0005044)	1	2.29113	2.227	0.00511534					Other / uncategorized	FALSE
P09972	ALDOC	Fructose-bisphosphate aldolase C	cytoskeletal protein binding (GO:0008092); fructose-bisphosphate aldolase activity (GO:0004332); lyase activity (GO:0016829); protein binding (GO:0005515)	6	2.28869	1.24233	0.00514409					Other / uncategorized	FALSE
Q9H0D6	XRN2	5'-3' exoribonuclease 2	5'-3' exonuclease activity (GO:0008409); 5'-3' RNA exonuclease activity (GO:0004534); DNA binding (GO:0003677); exonuclease activity (GO:0004527); hydrolase activity (GO:0016787); identical protein binding (GO:0042802); metal ion binding (GO:0046872); nuclease activity (GO:0004518); nucleic acid binding (GO:0003676); protein binding (GO:0005515); RNA binding (GO:0003723); transcription terminatio…	5	2.28594	1.86027	0.00517675					Other / uncategorized	FALSE
O15514	POLR2D	DNA-directed RNA polymerase II subunit RPB4	nucleotide binding (GO:0000166); protein binding (GO:0005515); translation initiation factor binding (GO:0031369)	2	2.27783	2.89368	0.00527436					Transcriptional regulation & co-transcriptional RNA processing	FALSE
Q9UPW6	SATB2	DNA-binding protein SATB2	chromatin binding (GO:0003682); DNA binding (GO:0003677); DNA-binding transcription activator activity, RNA polymerase II-specific (GO:0001228); DNA-binding transcription factor activity (GO:0003700); DNA-binding transcription factor activity, RNA polymerase II-specific (GO:0000981); histone deacetylase binding (GO:0042826); protein binding (GO:0005515); RNA polymerase II cis-regulatory region se…	1	2.27767	0.94207	0.00527635	48	Human	NT2 cell model (neuronal differentiation model; partial pluripotency phenotype)	AP-MS interactome + co-IP	Other / uncategorized	FALSE
O95243	MBD4	Methyl-CpG-binding domain protein 4	catalytic activity (GO:0003824); DNA binding (GO:0003677); DNA endonuclease activity (GO:0004520); DNA N-glycosylase activity (GO:0019104); hydrolase activity (GO:0016787); protein binding (GO:0005515); pyrimidine-specific mismatch base pair DNA N-glycosylase activity (GO:0008263); satellite DNA binding (GO:0003696)	1	2.27134	0.943207	0.00535374					Other / uncategorized	FALSE
Q96QC0	PPP1R10	Serine/threonine-protein phosphatase 1 regulatory subunit 10	DNA binding (GO:0003677); enzyme-substrate adaptor activity (GO:0140767); metal ion binding (GO:0046872); protein binding (GO:0005515); protein phosphatase 1 binding (GO:0008157); protein phosphatase inhibitor activity (GO:0004864); protein phosphatase regulator activity (GO:0019888); RNA binding (GO:0003723); zinc ion binding (GO:0008270)	2	2.27023	1.40281	0.00536751					Other / uncategorized	FALSE
O60548	FOXD2	Forkhead box protein D2	DNA binding (GO:0003677); DNA-binding transcription activator activity, RNA polymerase II-specific (GO:0001228); DNA-binding transcription factor activity (GO:0003700); DNA-binding transcription factor activity, RNA polymerase II-specific (GO:0000981); protein binding (GO:0005515); RNA polymerase II cis-regulatory region sequence-specific DNA binding (GO:0000978); sequence-specific DNA binding (G…	1	2.268	1.29177	0.00539509					Other / uncategorized	FALSE
Q16666	IFI16	Gamma-interferon-inducible protein 16	DNA binding (GO:0003677); double-stranded DNA binding (GO:0003690); identical protein binding (GO:0042802); protein binding (GO:0005515); RNA binding (GO:0003723); transcription factor binding (GO:0008134)	4	2.26768	1.91251	0.0053991					Other / uncategorized	FALSE
Q9UQR0	SCML2	Sex comb on midleg-like protein 2	chromatin binding (GO:0003682); histone binding (GO:0042393); protein binding (GO:0005515)	1	2.26625	2.1176	0.00541694					Other / uncategorized	FALSE
Q8IYH5	ZZZ3	ZZ-type zinc finger-containing protein 3	DNA binding (GO:0003677); histone binding (GO:0042393); metal ion binding (GO:0046872); protein binding (GO:0005515); zinc ion binding (GO:0008270)	1	2.26117	2.13546	0.00548063					Other / uncategorized	FALSE
Q9UKJ3	GPATCH8	G patch domain-containing protein 8	metal ion binding (GO:0046872); mRNA binding (GO:0003729); nucleic acid binding (GO:0003676); protein binding (GO:0005515); RNA binding (GO:0003723); zinc ion binding (GO:0008270)	2	2.25726	1.26526	0.00553022	48	Human	NT2 cell model (neuronal differentiation model; partial pluripotency phenotype)	AP-MS interactome + co-IP	Other / uncategorized	FALSE
Q9Y570	PPME1	Protein phosphatase methylesterase 1	cadherin binding (GO:0045296); carboxylic ester hydrolase activity (GO:0052689); hydrolase activity (GO:0016787); lncRNA binding (GO:0106222); protein kinase binding (GO:0019901); protein methylesterase activity (GO:0051723); protein phosphatase 2A binding (GO:0051721); protein phosphatase binding (GO:0019903); protein phosphatase inhibitor activity (GO:0004864)	3	2.25608	2.03975	0.00554519					Other / uncategorized	FALSE
Q9H6Z4	RANBP3	Ran-binding protein 3	protein binding (GO:0005515); R-SMAD binding (GO:0070412); small GTPase binding (GO:0031267)	3	2.25447	1.96877	0.00556587					Other / uncategorized	FALSE
P39687	ANP32A	Acidic leucine-rich nuclear phosphoprotein 32 family member A	histone binding (GO:0042393); protein binding (GO:0005515); RNA binding (GO:0003723)	7	2.25056	1.7566	0.00561617					Other / uncategorized	FALSE
Q53EL6	PDCD4	Programmed cell death protein 4	protein binding (GO:0005515); RNA binding (GO:0003723)	7	2.24965	1.99543	0.0056279					Other / uncategorized	FALSE
Q9BXP5	SRRT	Serrate RNA effector molecule homolog	DNA binding (GO:0003677); mRNA cap binding complex binding (GO:0140262); nucleic acid binding (GO:0003676); protein binding (GO:0005515); protein-macromolecule adaptor activity (GO:0030674); RNA binding (GO:0003723)	6	2.24814	2.62095	0.00564749					Other / uncategorized	FALSE
O43809	NUDT21	Cleavage and polyadenylation specificity factor subunit 5	chromatin binding (GO:0003682); histone deacetylase binding (GO:0042826); identical protein binding (GO:0042802); mRNA 3'-UTR AU-rich region binding (GO:0035925); mRNA binding (GO:0003729); protein binding (GO:0005515); protein homodimerization activity (GO:0042803); RNA binding (GO:0003723)	6	2.24756	2.6464	0.00565516					Other / uncategorized	FALSE
P09417	QDPR	Dihydropteridine reductase	6,7-dihydropteridine reductase activity (GO:0004155); electron transfer activity (GO:0009055); NADH binding (GO:0070404); NADPH binding (GO:0070402); oxidoreductase activity (GO:0016491)	1	2.23639	0.824213	0.00580249					Other / uncategorized	FALSE
Q96A72	MAGOHB	Protein mago nashi homolog 2	protein binding (GO:0005515); RNA binding (GO:0003723)	3	2.22694	1.84716	0.00593007					Other / uncategorized	FALSE
Q32P28	P3H1	Prolyl 3-hydroxylase 1	collagen binding (GO:0005518); dioxygenase activity (GO:0051213); iron ion binding (GO:0005506); L-ascorbic acid binding (GO:0031418); metal ion binding (GO:0046872); oxidoreductase activity (GO:0016491); oxidoreductase activity, acting on paired donors, with incorporation or reduction of molecular oxygen (GO:0016705); procollagen-proline 3-dioxygenase activity (GO:0019797); protein binding (GO:0…	1	2.21868	2.02358	0.00604401					Other / uncategorized	FALSE
Q15291	RBBP5	Retinoblastoma-binding protein 5	histone binding (GO:0042393); protein binding (GO:0005515); transcription cis-regulatory region binding (GO:0000976)	2	2.21766	1.20897	0.00605813	48; 47	Human; Mouse	NT2 cell model (neuronal differentiation model; partial pluripotency phenotype); Mouse embryonic stem cells (E14Tg2a Flag-Nanog line)	AP-MS interactome + co-IP; AP-MS interactome	Other / uncategorized	FALSE
Q9Y2X3	NOP58	Nucleolar protein 58	ATPase binding (GO:0051117); protein binding (GO:0005515); RNA binding (GO:0003723); snoRNA binding (GO:0030515); TFIID-class transcription factor complex binding (GO:0001094)	5	2.21509	1.55155	0.00609413	48	Human	NT2 cell model (neuronal differentiation model; partial pluripotency phenotype)	AP-MS interactome + co-IP	Other / uncategorized	FALSE
P49458	SRP9	Signal recognition particle 9 kDa protein	7S RNA binding (GO:0008312); protein binding (GO:0005515); RNA binding (GO:0003723); signal recognition particle binding (GO:0005047)	2	2.21127	2.04778	0.00614799					Other / uncategorized	FALSE
Q02880	TOP2B	DNA topoisomerase 2-beta	ATP binding (GO:0005524); chromatin binding (GO:0003682); DNA binding (GO:0003677); DNA topoisomerase activity (GO:0003916); DNA topoisomerase type II (double strand cut, ATP-hydrolyzing) activity (GO:0003918); isomerase activity (GO:0016853); metal ion binding (GO:0046872); nucleotide binding (GO:0000166); protein binding (GO:0005515); ribonucleoprotein complex binding (GO:0043021)	7	2.20807	1.43169	0.00619336					Other / uncategorized	FALSE
O14980	XPO1	Exportin-1	DNA-binding transcription factor binding (GO:0140297); nuclear export signal receptor activity (GO:0005049); protein binding (GO:0005515); protein domain specific binding (GO:0019904); RNA binding (GO:0003723); small GTPase binding (GO:0031267)	2	2.2079	1.57146	0.0061958					Other / uncategorized	FALSE
Q99459	CDC5L	Cell division cycle 5-like protein	DNA binding (GO:0003677); DNA-binding transcription activator activity, RNA polymerase II-specific (GO:0001228); DNA-binding transcription factor activity, RNA polymerase II-specific (GO:0000981); identical protein binding (GO:0042802); protein binding (GO:0005515); protein domain specific binding (GO:0019904); RNA binding (GO:0003723); RNA polymerase II transcription regulatory region sequence-s…	5	2.20457	2.5211	0.00624346					Other / uncategorized	FALSE
O95218	ZRANB2	Zinc finger Ran-binding domain-containing protein 2	lipopolysaccharide binding (GO:0001530); metal ion binding (GO:0046872); protein binding (GO:0005515); RNA binding (GO:0003723); zinc ion binding (GO:0008270)	8	2.20322	1.89388	0.00626295					Other / uncategorized	FALSE
P30876	POLR2B	DNA-directed RNA polymerase II subunit RPB2	5'-3' RNA polymerase activity (GO:0034062); chromatin binding (GO:0003682); DNA binding (GO:0003677); DNA-directed RNA polymerase activity (GO:0003899); hydrolase activity (GO:0016787); metal ion binding (GO:0046872); nucleotidyltransferase activity (GO:0016779); protein binding (GO:0005515); ribonucleoside binding (GO:0032549); RNA binding (GO:0003723); RNA-directed RNA polymerase activity (GO:0…	14	2.198	1.36844	0.00633866	47	Mouse	Mouse embryonic stem cells (E14Tg2a Flag-Nanog line)	AP-MS interactome	Transcriptional regulation & co-transcriptional RNA processing	FALSE
P54259	ATN1	Atrophin-1	protein binding (GO:0005515); protein domain specific binding (GO:0019904); transcription coactivator activity (GO:0003713); transcription corepressor activity (GO:0003714)	1	2.19406	2.87399	0.0063964					Other / uncategorized	FALSE
Q5JSH3	WDR44	WD repeat-containing protein 44	molecular sequestering activity (GO:0140313); protein binding (GO:0005515); small GTPase binding (GO:0031267)	1	2.19291	1.17527	0.00641338					Other / uncategorized	FALSE
O75822	EIF3J	Eukaryotic translation initiation factor 3 subunit J	identical protein binding (GO:0042802); protein binding (GO:0005515); translation initiation factor activity (GO:0003743)	1	2.1852	1.19798	0.00652834					Other / uncategorized	FALSE
P62633	CNBP	CCHC-type zinc finger nucleic acid binding protein	DNA binding (GO:0003677); G-quadruplex DNA binding (GO:0051880); metal ion binding (GO:0046872); mRNA binding (GO:0003729); nucleic acid binding (GO:0003676); protein binding (GO:0005515); RNA binding (GO:0003723); single-stranded RNA binding (GO:0003727); translation regulator activity (GO:0045182); zinc ion binding (GO:0008270)	1	2.18091	2.88763	0.00659304					Other / uncategorized	FALSE
O75607	NPM3	Nucleoplasmin-3	chromatin binding (GO:0003682); histone binding (GO:0042393); protein binding (GO:0005515); RNA binding (GO:0003723)	2	2.18064	1.58397	0.0065972					Other / uncategorized	FALSE
Q13620	CUL4B	Cullin-4B	damaged DNA binding (GO:0003684); protein binding (GO:0005515); ubiquitin ligase complex scaffold activity (GO:0160072); ubiquitin protein ligase binding (GO:0031625)	3	2.17907	1.39166	0.00662104					Other / uncategorized	FALSE
O75369	FLNB	Filamin-B	actin binding (GO:0003779); actin filament binding (GO:0051015); cadherin binding (GO:0045296); identical protein binding (GO:0042802); protein binding (GO:0005515); RNA binding (GO:0003723)	2	2.17757	0.842063	0.006644					Other / uncategorized	FALSE
P51857	AKR1D1	Aldo-keto reductase family 1 member D1	alcohol dehydrogenase (NADP+) activity (GO:0008106); aldose reductase (NADPH) activity (GO:0004032); Delta4-3-oxosteroid 5beta-reductase activity (GO:0047787); ketosteroid monooxygenase activity (GO:0047086); oxidoreductase activity (GO:0016491); protein binding (GO:0005515); steroid binding (GO:0005496); steroid dehydrogenase activity (GO:0016229)	1	2.17635	1.0011	0.00666262					Other / uncategorized	FALSE
P11387	TOP1	DNA topoisomerase 1	ATP binding (GO:0005524); chromatin binding (GO:0003682); chromatin DNA binding (GO:0031490); DNA binding (GO:0003677); DNA binding, bending (GO:0008301); DNA topoisomerase activity (GO:0003916); DNA topoisomerase type I (single strand cut, ATP-independent) activity (GO:0003917); double-stranded DNA binding (GO:0003690); isomerase activity (GO:0016853); molecular condensate scaffold activity (GO:…	7	2.17282	1.88077	0.00671701					Other / uncategorized	FALSE
P37837	TALDO1	Transaldolase	carbohydrate binding (GO:0030246); monosaccharide binding (GO:0048029); protein binding (GO:0005515); transaldolase activity (GO:0004801); transferase activity (GO:0016740)	1	2.17242	2.06061	0.00672322					Other / uncategorized	FALSE
Q86VM9	ZC3H18	Zinc finger CCCH domain-containing protein 18	metal ion binding (GO:0046872); mRNA cap binding complex binding (GO:0140262); protein binding (GO:0005515); protein-macromolecule adaptor activity (GO:0030674); RNA binding (GO:0003723); zinc ion binding (GO:0008270)	5	2.16967	1.85103	0.00676603					Other / uncategorized	FALSE
Q01995	TAGLN	Transgelin	actin binding (GO:0003779); protein binding (GO:0005515)	27	2.1631	1.95398	0.00686907					Other / uncategorized	FALSE
P40121	CAPG	Macrophage-capping protein	actin binding (GO:0003779); actin filament binding (GO:0051015); cadherin binding (GO:0045296); phosphatidylinositol-4,5-bisphosphate binding (GO:0005546); protein binding (GO:0005515); protein domain specific binding (GO:0019904); protein-containing complex binding (GO:0044877)	2	2.16014	1.32614	0.00691611					Other / uncategorized	FALSE
P13667	PDIA4	Protein disulfide-isomerase A4	isomerase activity (GO:0016853); protein binding (GO:0005515); protein disulfide isomerase activity (GO:0003756); protein-disulfide reductase activity (GO:0015035); RNA binding (GO:0003723)	1	2.15712	1.3393	0.0069643					Other / uncategorized	FALSE
Q13029	PRDM2	PR domain zinc finger protein 2	DNA binding (GO:0003677); DNA-binding transcription activator activity, RNA polymerase II-specific (GO:0001228); DNA-binding transcription factor activity (GO:0003700); DNA-binding transcription factor activity, RNA polymerase II-specific (GO:0000981); DNA-binding transcription repressor activity, RNA polymerase II-specific (GO:0001227); histone H3K9 trimethyltransferase activity (GO:0140949); hi…	1	2.15533	1.11801	0.00699316					Other / uncategorized	FALSE
Q9P2X3	IMPACT	Protein IMPACT	actin binding (GO:0003779); protein binding (GO:0005515); protein sequestering activity (GO:0140311); ribosome binding (GO:0043022)	1	2.1539	0.853611	0.00701622					Other / uncategorized	FALSE
Q9H910	JPT2	Jupiter microtubule associated homolog 2	protein binding (GO:0005515)	7	2.14566	1.91812	0.00715054					Other / uncategorized	FALSE
P46100	ATRX	Transcriptional regulator ATRX	ATP binding (GO:0005524); ATP hydrolysis activity (GO:0016887); chromatin binding (GO:0003682); chromatin DNA binding (GO:0031490); chromo shadow domain binding (GO:0070087); DNA binding (GO:0003677); DNA helicase activity (GO:0003678); DNA translocase activity (GO:0015616); helicase activity (GO:0004386); histone binding (GO:0042393); histone H3K9me2/3 reader activity (GO:0062072); hydrolase act…	3	2.1407	2.22635	0.00723263					Other / uncategorized	FALSE
Q969H8	MYDGF	Myeloid-derived growth factor	protein binding (GO:0005515)	1	2.12786	3.25128	0.00744981					Other / uncategorized	FALSE
Q9Y5B9	SUPT16H	FACT complex subunit SPT16	nucleosome binding (GO:0031491); RNA binding (GO:0003723)	13	2.12618	1.69428	0.00747866	48	Human	NT2 cell model (neuronal differentiation model; partial pluripotency phenotype)	AP-MS interactome + co-IP	Transcriptional regulation & co-transcriptional RNA processing	FALSE
Q9NQW6	ANLN	Anillin	actin binding (GO:0003779); cadherin binding (GO:0045296); protein binding (GO:0005515)	3	2.12515	1.94627	0.00749629					Other / uncategorized	FALSE
Q13363	CTBP1	C-terminal-binding protein 1	chromatin binding (GO:0003682); DNA-binding transcription factor binding (GO:0140297); identical protein binding (GO:0042802); lncRNA binding (GO:0106222); NAD binding (GO:0051287); oxidoreductase activity (GO:0016491); oxidoreductase activity, acting on the CH-OH group of donors, NAD or NADP as acceptor (GO:0016616); protein binding (GO:0005515); protein domain specific binding (GO:0019904); RNA…	3	2.11105	1.45169	0.00774377					Other / uncategorized	FALSE
P23193	TCEA1	Transcription elongation factor A protein 1	DNA binding (GO:0003677); metal ion binding (GO:0046872); nucleic acid binding (GO:0003676); protein binding (GO:0005515); transcription elongation factor activity (GO:0003711); zinc ion binding (GO:0008270)	3	2.10697	1.68559	0.00781678					Other / uncategorized	FALSE
Q7Z5J4	RAI1	Retinoic acid-induced protein 1	metal ion binding (GO:0046872); protein binding (GO:0005515); transcription coregulator activity (GO:0003712); zinc ion binding (GO:0008270)	2	2.09515	1.37865	0.00803254					Other / uncategorized	FALSE
Q04446	GBE1	1,4-alpha-glucan-branching enzyme	1,4-alpha-glucan branching enzyme activity (GO:0003844); carbohydrate binding (GO:0030246); catalytic activity (GO:0003824); cation binding (GO:0043169); glycosyltransferase activity (GO:0016757); hydrolase activity, hydrolyzing O-glycosyl compounds (GO:0004553); protein binding (GO:0005515); transferase activity (GO:0016740)	1	2.09023	0.73941	0.00812394					Other / uncategorized	FALSE
Q9BZZ5	API5	Apoptosis inhibitor 5	fibroblast growth factor binding (GO:0017134); protein binding (GO:0005515); RNA binding (GO:0003723)	1	2.08849	3.00631	0.00815654					Other / uncategorized	FALSE
P13693	TPT1	Translationally-controlled tumor protein	calcium ion binding (GO:0005509); DNA-binding transcription factor binding (GO:0140297); protein binding (GO:0005515); RNA binding (GO:0003723)	2	2.08504	1.10305	0.00822159					Other / uncategorized	FALSE
Q9H2P0	ADNP	Activity-dependent neuroprotector homeobox protein	beta-catenin binding (GO:0008013); beta-tubulin binding (GO:0048487); chromatin binding (GO:0003682); copper ion binding (GO:0005507); DNA binding (GO:0003677); DNA-binding transcription factor activity, RNA polymerase II-specific (GO:0000981); metal ion binding (GO:0046872); peptide binding (GO:0042277); protein binding (GO:0005515); RNA polymerase II transcription regulatory region sequence-spe…	1	2.08266	1.402	0.0082668					Other / uncategorized	FALSE
Q9UBT2	UBA2	SUMO-activating enzyme subunit 2	ATP binding (GO:0005524); magnesium ion binding (GO:0000287); metal ion binding (GO:0046872); nucleotide binding (GO:0000166); protein binding (GO:0005515); protein heterodimerization activity (GO:0046982); small protein activating enzyme binding (GO:0044388); SUMO activating enzyme activity (GO:0019948); SUMO binding (GO:0032183); transferase activity (GO:0016740); ubiquitin-like modifier activa…	1	2.07612	1.87562	0.00839219					Other / uncategorized	FALSE
Q15370	ELOB	Elongin-B	protein binding (GO:0005515); transcription corepressor binding (GO:0001222); ubiquitin protein ligase binding (GO:0031625)	7	2.06549	1.2815	0.00860018					Transcriptional regulation & co-transcriptional RNA processing	FALSE
Q8NCA5	FAM98A	Protein FAM98A	protein binding (GO:0005515); protein methyltransferase activity (GO:0008276); RNA binding (GO:0003723)	1	2.06503	1.85123	0.00860937					Other / uncategorized	FALSE
Q07092	COL16A1	Collagen alpha-1(XVI) chain	extracellular matrix structural constituent conferring tensile strength (GO:0030020); integrin binding (GO:0005178); protein binding (GO:0005515)	1	2.06339	1.38728	0.00864199					Other / uncategorized	FALSE
Q12905	ILF2	Interleukin enhancer-binding factor 2	DNA binding (GO:0003677); double-stranded RNA binding (GO:0003725); protein binding (GO:0005515); RNA binding (GO:0003723)	2	2.06322	1.93989	0.0086453	48; 49	Human; Mouse	NT2 cell model (neuronal differentiation model; partial pluripotency phenotype); Mouse embryonic stem cells (mESCs)	AP-MS interactome + co-IP; AP-MS interactome	Other / uncategorized	FALSE
Q14320	FAM50A	Protein FAM50A	protein binding (GO:0005515); RNA binding (GO:0003723)	3	2.05894	0.950642	0.00873092					Other / uncategorized	FALSE
Q08945	SSRP1	FACT complex subunit SSRP1	chromatin binding (GO:0003682); DNA binding (GO:0003677); histone binding (GO:0042393); nucleosome binding (GO:0031491); protein binding (GO:0005515); RNA binding (GO:0003723)	3	2.03244	2.20372	0.00928021	37	Mouse	Embryonic stem cells (ESCs); Nanog-LAP (BAC-GFP tagged) ESCs used for IP-MS	AP-MS interactome + ChIP-seq	Transcriptional regulation & co-transcriptional RNA processing	FALSE
Q9BW61	DDA1	DET1- and DDB1-associated protein 1	protein binding (GO:0005515)	1	2.02855	1.75279	0.00936378					Other / uncategorized	FALSE
P62714	PPP2CB	Serine/threonine-protein phosphatase 2A catalytic subunit beta isoform	hydrolase activity (GO:0016787); metal ion binding (GO:0046872); phosphoprotein phosphatase activity (GO:0004721); protein binding (GO:0005515); protein serine/threonine phosphatase activity (GO:0004722); tau protein binding (GO:0048156); transmembrane transporter binding (GO:0044325)	5	2.02807	1.67899	0.00937414					Other / uncategorized	FALSE
Q8IWS0	PHF6	PHD finger protein 6	DNA binding (GO:0003677); enzyme binding (GO:0019899); histone binding (GO:0042393); histone deacetylase binding (GO:0042826); metal ion binding (GO:0046872); phosphoprotein binding (GO:0051219); protein binding (GO:0005515); ribonucleoprotein complex binding (GO:0043021); RNA binding (GO:0003723); scaffold protein binding (GO:0097110); tubulin binding (GO:0015631); zinc ion binding (GO:0008270)	2	2.02755	2.32268	0.0093853					Other / uncategorized	FALSE
Q16647	PTGIS	Prostacyclin synthase	heme binding (GO:0020037); hydroperoxy icosatetraenoate dehydratase activity (GO:0106256); iron ion binding (GO:0005506); isomerase activity (GO:0016853); lyase activity (GO:0016829); metal ion binding (GO:0046872); monooxygenase activity (GO:0004497); oxidoreductase activity, acting on paired donors, with incorporation or reduction of molecular oxygen (GO:0016705); prostaglandin-I synthase activ…	2	2.02322	2.27325	0.00947932					Other / uncategorized	FALSE
P30041	PRDX6	Peroxiredoxin-6	1-acylglycerophosphocholine O-acyltransferase activity (GO:0047184); antioxidant activity (GO:0016209); cadherin binding (GO:0045296); calcium-independent phospholipase A2 activity (GO:0047499); catalytic activity (GO:0003824); glutathione peroxidase activity (GO:0004602); hydrolase activity (GO:0016787); identical protein binding (GO:0042802); oxidoreductase activity (GO:0016491); peroxidase act…	4	2.01955	1.81799	0.00955989					Other / uncategorized	FALSE
Q96IZ7	RSRC1	Serine/Arginine-related protein 53	protein binding (GO:0005515)	1	2.01517	1.37672	0.00965664					Other / uncategorized	FALSE
Q96ME7	ZNF512	Zinc finger protein 512	DNA binding (GO:0003677); DNA-binding transcription factor activity (GO:0003700); metal ion binding (GO:0046872); protein binding (GO:0005515); zinc ion binding (GO:0008270)	2	2.01508	1.54923	0.00965863					Other / uncategorized	FALSE
Q9NXG2	THUMPD1	THUMP domain-containing protein 1	protein binding (GO:0005515); RNA binding (GO:0003723)	1	2.01412	1.26629	0.00968005					Other / uncategorized	FALSE
Q9UKY7	CDV3	Protein CDV3 homolog	No GO MF annotation (GOA human GAF)	2	2.00699	1.17503	0.00984025					Other / uncategorized	FALSE
P08758	ANXA5	Annexin A5	calcium ion binding (GO:0005509); calcium-dependent phospholipid binding (GO:0005544); phosphatidylserine binding (GO:0001786); phospholipase inhibitor activity (GO:0004859); phospholipid binding (GO:0005543); protein binding (GO:0005515)	14	2.00184	2.36978	0.00995772					Other / uncategorized	FALSE
Q9BTT0	ANP32E	Acidic leucine-rich nuclear phosphoprotein 32 family member E	histone binding (GO:0042393); histone chaperone activity (GO:0140713); phosphatase inhibitor activity (GO:0019212); protein binding (GO:0005515); protein folding chaperone (GO:0044183)	3	1.99172	1.29989	0.0101925					Other / uncategorized	FALSE
Q9HB71	CACYBP	Calcyclin-binding protein	molecular adaptor activity (GO:0060090); protein binding (GO:0005515); protein domain specific binding (GO:0019904); protein homodimerization activity (GO:0042803); S100 protein binding (GO:0044548); tubulin binding (GO:0015631); ubiquitin protein ligase binding (GO:0031625)	2	1.99026	2.26254	0.0102267					Other / uncategorized	FALSE
Q2TAA2	IAH1	Isoamyl acetate-hydrolyzing esterase 1 homolog	hydrolase activity (GO:0016787); hydrolase activity, acting on ester bonds (GO:0016788); identical protein binding (GO:0042802)	1	1.98818	1.19168	0.0102759					Other / uncategorized	FALSE
Q16531	DDB1	DNA damage-binding protein 1	cullin family protein binding (GO:0097602); damaged DNA binding (GO:0003684); DNA binding (GO:0003677); nucleic acid binding (GO:0003676); protein binding (GO:0005515); protein-containing complex binding (GO:0044877); protein-macromolecule adaptor activity (GO:0030674); ubiquitin ligase complex scaffold activity (GO:0160072); WD40-repeat domain binding (GO:0071987)	3	1.98801	1.50407	0.01028	48	Human	NT2 cell model (neuronal differentiation model; partial pluripotency phenotype)	AP-MS interactome + co-IP	Other / uncategorized	FALSE
P06703	S100A6	Protein S100-A6	calcium ion binding (GO:0005509); calcium-dependent protein binding (GO:0048306); identical protein binding (GO:0042802); metal ion binding (GO:0046872); monoatomic ion transmembrane transporter activity (GO:0015075); protein binding (GO:0005515); protein homodimerization activity (GO:0042803); S100 protein binding (GO:0044548); tropomyosin binding (GO:0005523); zinc ion binding (GO:0008270)	3	1.9866	1.37542	0.0103134					Other / uncategorized	FALSE
P20908	COL5A1	Collagen alpha-1(V) chain	extracellular matrix structural constituent (GO:0005201); extracellular matrix structural constituent conferring tensile strength (GO:0030020); heparin binding (GO:0008201); integrin binding (GO:0005178); metal ion binding (GO:0046872); platelet-derived growth factor binding (GO:0048407); protein binding (GO:0005515); proteoglycan binding (GO:0043394)	5	1.97925	1.62352	0.0104893					Other / uncategorized	FALSE
Q9Y2Z0	SUGT1	Protein SGT1 homolog	lncRNA binding (GO:0106222); protein binding (GO:0005515); protein-folding chaperone binding (GO:0051087)	1	1.97371	1.91059	0.010624					Other / uncategorized	FALSE
Q8N5F7	NKAP	NF-kappa-B-activating protein	chromatin binding (GO:0003682); chromatin DNA binding (GO:0031490); protein binding (GO:0005515); RNA binding (GO:0003723)	1	1.96968	1.46657	0.0107232					Other / uncategorized	FALSE
P01100	FOS	Protein c-Fos	chromatin binding (GO:0003682); DNA binding (GO:0003677); DNA-binding transcription activator activity, RNA polymerase II-specific (GO:0001228); DNA-binding transcription factor activity (GO:0003700); DNA-binding transcription factor activity, RNA polymerase II-specific (GO:0000981); double-stranded DNA binding (GO:0003690); identical protein binding (GO:0042802); promoter-specific chromatin bind…	4	1.96856	1.31846	0.0107507					Other / uncategorized	FALSE
O95373	IPO7	Importin-7	GTPase regulator activity (GO:0030695); histone binding (GO:0042393); nuclear import signal receptor activity (GO:0061608); protein binding (GO:0005515); SMAD binding (GO:0046332); small GTPase binding (GO:0031267)	1	1.94806	1.29889	0.0112704					Other / uncategorized	FALSE
O75475	PSIP1	PC4 and SFRS1-interacting protein	chromatin binding (GO:0003682); DNA binding (GO:0003677); DNA-binding transcription factor binding (GO:0140297); protein binding (GO:0005515); RNA binding (GO:0003723); supercoiled DNA binding (GO:0097100); transcription coactivator activity (GO:0003713)	3	1.94652	1.44261	0.0113106	37	Mouse	Embryonic stem cells (ESCs); Nanog-LAP (BAC-GFP tagged) ESCs used for IP-MS	AP-MS interactome + ChIP-seq	Other / uncategorized	FALSE
P53539	FOSB	Protein FosB	DNA binding (GO:0003677); DNA-binding transcription activator activity, RNA polymerase II-specific (GO:0001228); DNA-binding transcription factor activity (GO:0003700); DNA-binding transcription factor activity, RNA polymerase II-specific (GO:0000981); double-stranded DNA binding (GO:0003690); protein binding (GO:0005515); RNA polymerase II cis-regulatory region sequence-specific DNA binding (GO:…	1	1.9413	1.11488	0.0114473					Other / uncategorized	FALSE
P37802	TAGLN2	Transgelin-2	actin filament binding (GO:0051015); cadherin binding (GO:0045296); protein binding (GO:0005515)	9	1.93643	1.84489	0.0115764					Other / uncategorized	FALSE
Q8N2M8	CLASRP	CLK4-associating serine/arginine rich protein	protein binding (GO:0005515)	1	1.92809	0.541904	0.0118008					Other / uncategorized	FALSE
Q96JK2	DCAF5	DDB1- and CUL4-associated factor 5	protein binding (GO:0005515)	3	1.92642	0.860102	0.0118461					Other / uncategorized	FALSE
O14737	PDCD5	Programmed cell death protein 5	acetyltransferase activator activity (GO:0010698); beta-tubulin binding (GO:0048487); DNA binding (GO:0003677); heparin binding (GO:0008201); protein binding (GO:0005515)	5	1.92252	1.12523	0.0119532					Other / uncategorized	FALSE
O75152	ZC3H11A	Zinc finger CCCH domain-containing protein 11A	metal ion binding (GO:0046872); mRNA binding (GO:0003729); protein binding (GO:0005515); RNA binding (GO:0003723); zinc ion binding (GO:0008270)	1	1.92085	0.761155	0.0119992					Other / uncategorized	FALSE
Q8IXH7	NELFCD	Negative elongation factor C/D	protein binding (GO:0005515); RNA binding (GO:0003723); RNA polymerase inhibitor activity (GO:0140870)	3	1.91263	1.2759	0.0122283					Transcriptional regulation & co-transcriptional RNA processing	FALSE
O43847	NRDC	Nardilysin	endopeptidase activator activity (GO:0061133); epidermal growth factor binding (GO:0048408); hydrolase activity (GO:0016787); metal ion binding (GO:0046872); metalloendopeptidase activity (GO:0004222); metallopeptidase activity (GO:0008237); peptidase activity (GO:0008233); protein binding (GO:0005515)	1	1.90838	1.35436	0.0123486					Other / uncategorized	FALSE
P55060	CSE1L	Exportin-2	nuclear export signal receptor activity (GO:0005049); protein binding (GO:0005515); small GTPase binding (GO:0031267)	4	1.90042	1.41234	0.012577					Other / uncategorized	FALSE
Q969E4	TCEAL3	Transcription elongation factor A protein-like 3	No GO MF annotation (GOA human GAF)	3	1.89486	2.48222	0.0127391					Other / uncategorized	FALSE
Q9NRV9	HEBP1	Heme-binding protein 1	heme binding (GO:0020037)	1	1.8872	2.5136	0.0129657					Other / uncategorized	FALSE
Q14690	PDCD11	Protein RRP5 homolog	NF-kappaB binding (GO:0051059); nucleic acid binding (GO:0003676); protein binding (GO:0005515); RNA binding (GO:0003723)	1	1.88053	1.62709	0.0131665					Other / uncategorized	FALSE
Q13426	XRCC4	DNA repair protein XRCC4	DNA binding (GO:0003677); enzyme binding (GO:0019899); FHA domain binding (GO:0070975); identical protein binding (GO:0042802); ligase activity (GO:0016874); protein binding (GO:0005515); protein-macromolecule adaptor activity (GO:0030674)	1	1.87857	1.04135	0.013226					Other / uncategorized	FALSE
Q15003	NCAPH	Condensin complex subunit 2	chromatin binding (GO:0003682); protein binding (GO:0005515)	1	1.8749	1.58737	0.0133382					Other / uncategorized	FALSE
Q9NTJ3	SMC4	Structural maintenance of chromosomes protein 4	ATP binding (GO:0005524); ATP hydrolysis activity (GO:0016887); chromatin binding (GO:0003682); nucleotide binding (GO:0000166); protein binding (GO:0005515); single-stranded DNA binding (GO:0003697)	3	1.87487	0.703043	0.0133393					Other / uncategorized	FALSE
P46109	CRKL	Crk-like protein	cadherin binding (GO:0045296); identical protein binding (GO:0042802); phosphotyrosine residue binding (GO:0001784); protein binding (GO:0005515); receptor tyrosine kinase binding (GO:0030971); RNA binding (GO:0003723); RNA polymerase II-specific DNA-binding transcription factor binding (GO:0061629); signaling adaptor activity (GO:0035591)	1	1.87374	1.62204	0.0133739					Other / uncategorized	FALSE
Q14315	FLNC	Filamin-C	actin binding (GO:0003779); actin filament binding (GO:0051015); ankyrin binding (GO:0030506); cytoskeletal protein binding (GO:0008092); identical protein binding (GO:0042802); protein binding (GO:0005515)	6	1.86901	0.569539	0.0135205					Other / uncategorized	FALSE
P09525	ANXA4	Annexin A4	calcium ion binding (GO:0005509); calcium-dependent phospholipid binding (GO:0005544); calcium-dependent protein binding (GO:0048306); identical protein binding (GO:0042802); NF-kappaB binding (GO:0051059); phosphatidylserine binding (GO:0001786); phospholipase inhibitor activity (GO:0004859); protein binding (GO:0005515); transcription regulator inhibitor activity (GO:0140416)	3	1.86212	0.943251	0.0137366					Other / uncategorized	FALSE
Q9UPN6	SCAF8	SR-related and CTD-associated factor 8	mRNA binding (GO:0003729); nucleic acid binding (GO:0003676); protein binding (GO:0005515); RNA binding (GO:0003723); RNA polymerase core enzyme binding (GO:0043175); RNA polymerase II C-terminal domain phosphoserine binding (GO:1990269); RNA polymerase II complex binding (GO:0000993)	1	1.85737	0.633842	0.0138877					Other / uncategorized	FALSE
P30040	ERP29	Endoplasmic reticulum resident protein 29	protein binding (GO:0005515); protein disulfide isomerase activity (GO:0003756); protein homodimerization activity (GO:0042803); protein-folding chaperone binding (GO:0051087)	1	1.85131	1.90831	0.0140828					Other / uncategorized	FALSE
P29373	CRABP2	Cellular retinoic acid-binding protein 2	cyclin binding (GO:0030332); fatty acid binding (GO:0005504); lipid binding (GO:0008289); protein binding (GO:0005515); retinal binding (GO:0016918); retinoic acid binding (GO:0001972); retinoid binding (GO:0005501); retinol binding (GO:0019841)	1	1.85089	1.37324	0.0140966					Other / uncategorized	FALSE
Q15056	EIF4H	Eukaryotic translation initiation factor 4H	cadherin binding (GO:0045296); nucleic acid binding (GO:0003676); protein binding (GO:0005515); RNA binding (GO:0003723); translation factor activity, RNA binding (GO:0008135); translation initiation factor activity (GO:0003743)	1	1.84905	0.965078	0.0141563					Other / uncategorized	FALSE
Q9Y262	EIF3L	Eukaryotic translation initiation factor 3 subunit L	protein binding (GO:0005515); RNA binding (GO:0003723); translation initiation factor activity (GO:0003743)	2	1.84562	0.760857	0.0142686					Other / uncategorized	FALSE
P63104	YWHAZ	14-3-3 protein zeta/delta	cadherin binding (GO:0045296); DNA-binding transcription factor binding (GO:0140297); identical protein binding (GO:0042802); phosphoserine residue binding (GO:0050815); protein binding (GO:0005515); protein domain specific binding (GO:0019904); protein kinase binding (GO:0019901); protein phosphatase binding (GO:0019903); protein sequestering activity (GO:0140311); RNA binding (GO:0003723); tran…	4	1.83666	1.31051	0.0145661					Other / uncategorized	FALSE
Q9BZE4	GTPBP4	GTP-binding protein 4	GTP binding (GO:0005525); GTPase activity (GO:0003924); nucleotide binding (GO:0000166); preribosome binding (GO:1990275); protein binding (GO:0005515); RNA binding (GO:0003723)	1	1.83594	1.37978	0.0145902	37	Mouse	Embryonic stem cells (ESCs); Nanog-LAP (BAC-GFP tagged) ESCs used for IP-MS	AP-MS interactome + ChIP-seq	Other / uncategorized	FALSE
Q15911	ZFHX3	Zinc finger homeobox protein 3	DNA binding (GO:0003677); DNA-binding transcription factor activity (GO:0003700); DNA-binding transcription factor activity, RNA polymerase II-specific (GO:0000981); DNA-binding transcription repressor activity, RNA polymerase II-specific (GO:0001227); enzyme binding (GO:0019899); metal ion binding (GO:0046872); nucleic acid binding (GO:0003676); protein binding (GO:0005515); RNA polymerase II ci…	1	1.82243	0.961456	0.0150511					Other / uncategorized	FALSE
P52292	KPNA2	Importin subunit alpha-1	histone deacetylase binding (GO:0042826); nuclear import signal receptor activity (GO:0061608); nuclear localization sequence binding (GO:0008139); protein binding (GO:0005515); RNA binding (GO:0003723)	1	1.82204	1.26571	0.0150646	47	Mouse	Mouse embryonic stem cells (E14Tg2a Flag-Nanog line)	AP-MS interactome	Other / uncategorized	FALSE
P55199	ELL	RNA polymerase II elongation factor ELL	cis-regulatory region sequence-specific DNA binding (GO:0000987); phosphatase binding (GO:0019902); protein binding (GO:0005515)	1	1.81656	0.730049	0.0152561					Transcriptional regulation & co-transcriptional RNA processing	FALSE
P27824	CANX	Calnexin	calcium ion binding (GO:0005509); carbohydrate binding (GO:0030246); metal ion binding (GO:0046872); protein binding (GO:0005515); RNA binding (GO:0003723); unfolded protein binding (GO:0051082)	6	1.81164	1.20745	0.0154297					Other / uncategorized	FALSE
Q8N328	PGBD3	PiggyBac transposable element-derived protein 3	DNA binding (GO:0003677); sequence-specific DNA binding (GO:0043565)	1	1.80633	1.64482	0.0156195					Other / uncategorized	FALSE
Q8NC56	LEMD2	LEM domain-containing protein 2	protein binding (GO:0005515)	1	1.7924	0.921831	0.0161286					Other / uncategorized	FALSE
P54105	CLNS1A	Methylosome subunit pICln	protein binding (GO:0005515); RNA binding (GO:0003723)	2	1.79146	1.00847	0.0161638					Other / uncategorized	FALSE
Q15382	RHEB	GTP-binding protein Rheb	GDP binding (GO:0019003); GTP binding (GO:0005525); GTPase activity (GO:0003924); hydrolase activity (GO:0016787); magnesium ion binding (GO:0000287); metal ion binding (GO:0046872); nucleotide binding (GO:0000166); protein binding (GO:0005515); protein kinase activator activity (GO:0030295); protein kinase binding (GO:0019901); protein serine/threonine kinase activator activity (GO:0043539)	1	1.7892	1.04061	0.0162479					Other / uncategorized	FALSE
Q9UHD8	SEPTIN9	Septin-9	cadherin binding (GO:0045296); GTP binding (GO:0005525); GTPase activity (GO:0003924); molecular adaptor activity (GO:0060090); nucleotide binding (GO:0000166); protein binding (GO:0005515)	2	1.77285	0.973731	0.0168715					Other / uncategorized	FALSE
Q16656	NRF1	Nuclear respiratory factor 1	DNA binding (GO:0003677); DNA-binding transcription activator activity, RNA polymerase II-specific (GO:0001228); DNA-binding transcription factor activity (GO:0003700); DNA-binding transcription factor activity, RNA polymerase II-specific (GO:0000981); protein binding (GO:0005515); protein homodimerization activity (GO:0042803); RNA polymerase II cis-regulatory region sequence-specific DNA bindin…	1	1.74036	1.48862	0.0181818					Other / uncategorized	FALSE
Q8N720	ZNF655	Zinc finger protein 655	DNA binding (GO:0003677); DNA-binding transcription factor activity, RNA polymerase II-specific (GO:0000981); metal ion binding (GO:0046872); protein binding (GO:0005515); RNA polymerase II cis-regulatory region sequence-specific DNA binding (GO:0000978); zinc ion binding (GO:0008270)	1	1.74004	1.26437	0.0181952					Other / uncategorized	FALSE
Q9UGI8	TES	Testin	cadherin binding (GO:0045296); metal ion binding (GO:0046872); protein binding (GO:0005515); RNA binding (GO:0003723); zinc ion binding (GO:0008270)	2	1.73188	1.04467	0.0185405					Other / uncategorized	FALSE
Q69YH5	CDCA2	Cell division cycle-associated protein 2	molecular condensate scaffold activity (GO:0140693); protein phosphatase regulator activity (GO:0019888)	1	1.72495	2.56194	0.0188386					Other / uncategorized	FALSE
Q9ULW0	TPX2	Targeting protein for Xklp2	importin-alpha family protein binding (GO:0061676); molecular adaptor activity (GO:0060090); protein binding (GO:0005515); protein kinase binding (GO:0019901); protein serine/threonine kinase activator activity (GO:0043539)	4	1.71319	1.87649	0.0193559	47	Mouse	Mouse embryonic stem cells (E14Tg2a Flag-Nanog line)	AP-MS interactome	Other / uncategorized	FALSE
P06753	TPM3	Tropomyosin alpha-3 chain	actin binding (GO:0003779); actin filament binding (GO:0051015); protein binding (GO:0005515)	1	1.70423	1.15993	0.0197591					Other / uncategorized	FALSE
Q9NXF1	TEX10	Testis-expressed protein 10	protein binding (GO:0005515)	5	1.69805	1.11623	0.0200423	37	Mouse	Embryonic stem cells (ESCs); Nanog-LAP (BAC-GFP tagged) ESCs used for IP-MS	AP-MS interactome + ChIP-seq	Other / uncategorized	FALSE
Q8IX12	CCAR1	Cell division cycle and apoptosis regulator protein 1	protein binding (GO:0005515); RNA binding (GO:0003723); RNA polymerase II cis-regulatory region sequence-specific DNA binding (GO:0000978); transcription coactivator activity (GO:0003713); transcription corepressor activity (GO:0003714)	3	1.69044	1.78373	0.0203968					Other / uncategorized	FALSE
O43491	EPB41L2	Band 4.1-like protein 2	actin binding (GO:0003779); cytoskeletal protein binding (GO:0008092); PH domain binding (GO:0042731); protein binding (GO:0005515); spectrin binding (GO:0030507); structural molecule activity (GO:0005198)	2	1.68397	0.721566	0.0207029					Other / uncategorized	FALSE
P15170	GSPT1	Eukaryotic peptide chain release factor GTP-binding subunit ERF3A	GTP binding (GO:0005525); GTPase activity (GO:0003924); hydrolase activity (GO:0016787); nucleotide binding (GO:0000166); protein binding (GO:0005515); RNA binding (GO:0003723); translation release factor activity (GO:0003747)	2	1.67745	0.791728	0.021016					Other / uncategorized	FALSE
Q14119	VEZF1	Vascular endothelial zinc finger 1	DNA binding (GO:0003677); DNA-binding transcription activator activity, RNA polymerase II-specific (GO:0001228); DNA-binding transcription factor activity, RNA polymerase II-specific (GO:0000981); metal ion binding (GO:0046872); protein binding (GO:0005515); RNA polymerase II transcription regulatory region sequence-specific DNA binding (GO:0000977); zinc ion binding (GO:0008270)	1	1.67408	3.06134	0.0211795					Other / uncategorized	FALSE
P21291	CSRP1	Cysteine and glycine-rich protein 1	actinin binding (GO:0042805); metal ion binding (GO:0046872); protein binding (GO:0005515); RNA binding (GO:0003723); structural constituent of muscle (GO:0008307); zinc ion binding (GO:0008270)	8	1.67304	1.44237	0.0212305					Other / uncategorized	FALSE
O43474	KLF4	Krueppel-like factor 4	beta-catenin binding (GO:0008013); chromatin DNA binding (GO:0031490); DNA binding (GO:0003677); DNA-binding transcription activator activity, RNA polymerase II-specific (GO:0001228); DNA-binding transcription factor activity (GO:0003700); DNA-binding transcription factor activity, RNA polymerase II-specific (GO:0000981); double-stranded DNA binding (GO:0003690); histone deacetylase binding (GO:0…	1	1.66422	0.959184	0.0216662					Other / uncategorized	FALSE
P62937	PPIA	Peptidyl-prolyl cis-trans isomerase A	cyclosporin A binding (GO:0016018); heparan sulfate binding (GO:1904399); integrin binding (GO:0005178); isomerase activity (GO:0016853); peptidyl-prolyl cis-trans isomerase activity (GO:0003755); protein binding (GO:0005515); RNA binding (GO:0003723); unfolded protein binding (GO:0051082); virion binding (GO:0046790)	8	1.66413	1.36952	0.0216703					Other / uncategorized	FALSE
P04075	ALDOA	Fructose-bisphosphate aldolase A	actin binding (GO:0003779); cadherin binding (GO:0045296); cytoskeletal protein binding (GO:0008092); fructose binding (GO:0070061); fructose-bisphosphate aldolase activity (GO:0004332); identical protein binding (GO:0042802); lyase activity (GO:0016829); protein binding (GO:0005515); RNA binding (GO:0003723); tubulin binding (GO:0015631)	13	1.63571	1.27168	0.0231362					Other / uncategorized	FALSE
P27797	CALR	Calreticulin	calcium ion binding (GO:0005509); carbohydrate binding (GO:0030246); complement component C1q complex binding (GO:0001849); DNA binding (GO:0003677); hormone binding (GO:0042562); integrin binding (GO:0005178); iron ion binding (GO:0005506); metal ion binding (GO:0046872); molecular sequestering activity (GO:0140313); mRNA binding (GO:0003729); nuclear androgen receptor binding (GO:0050681); nucl…	4	1.62617	1.318	0.0236498					Other / uncategorized	FALSE
P15311	EZR	Ezrin	actin binding (GO:0003779); actin filament binding (GO:0051015); ATPase binding (GO:0051117); cadherin binding (GO:0045296); cell adhesion molecule binding (GO:0050839); cytoskeletal protein binding (GO:0008092); disordered domain specific binding (GO:0097718); identical protein binding (GO:0042802); microtubule binding (GO:0008017); protein binding (GO:0005515); protein domain specific binding (…	1	1.6253	1.23063	0.0236971					Other / uncategorized	FALSE
P17936	IGFBP3	Insulin-like growth factor-binding protein 3	fibronectin binding (GO:0001968); growth factor binding (GO:0019838); insulin-like growth factor binding (GO:0005520); insulin-like growth factor I binding (GO:0031994); insulin-like growth factor II binding (GO:0031995); metal ion binding (GO:0046872); protein binding (GO:0005515); protein tyrosine phosphatase activator activity (GO:0008160)	1	1.62381	0.955621	0.0237789					Other / uncategorized	FALSE
P02751	FN1	Fibronectin	collagen binding (GO:0005518); extracellular matrix structural constituent (GO:0005201); heparin binding (GO:0008201); identical protein binding (GO:0042802); integrin binding (GO:0005178); peptidase activator activity (GO:0016504); protease binding (GO:0002020); protein binding (GO:0005515); proteoglycan binding (GO:0043394); receptor ligand activity (GO:0048018); signaling receptor binding (GO:…	5	1.60239	1.50232	0.0249812					Other / uncategorized	FALSE
O00299	CLIC1	Chloride intracellular channel protein 1	cadherin binding (GO:0045296); chloride channel activity (GO:0005254); glutathione dehydrogenase (ascorbate) activity (GO:0045174); oxidoreductase activity (GO:0016491); protein binding (GO:0005515)	1	1.60067	0.359395	0.0250799					Other / uncategorized	FALSE
Q92564	DCUN1D4	DCN1-like protein 4	cullin family protein binding (GO:0097602); protein binding (GO:0005515); ubiquitin conjugating enzyme binding (GO:0031624); ubiquitin-like protein binding (GO:0032182)	1	1.59731	0.867777	0.025275					Other / uncategorized	FALSE
O95453	PARN	Poly(A)-specific ribonuclease PARN	3'-5'-RNA exonuclease activity (GO:0000175); cation binding (GO:0043169); exonuclease activity (GO:0004527); hydrolase activity (GO:0016787); metal ion binding (GO:0046872); mRNA 3'-UTR binding (GO:0003730); nuclease activity (GO:0004518); nucleic acid binding (GO:0003676); poly(A)-specific ribonuclease activity (GO:0004535); protein binding (GO:0005515); protein kinase binding (GO:0019901); RNA …	2	1.59614	1.60252	0.0253431					Other / uncategorized	FALSE
P52298	NCBP2	Nuclear cap-binding protein subunit 2	DNA binding (GO:0003677); mRNA binding (GO:0003729); nucleic acid binding (GO:0003676); protein binding (GO:0005515); RNA 7-methylguanosine cap binding (GO:0000340); RNA binding (GO:0003723); RNA cap binding (GO:0000339); snRNA binding (GO:0017069)	4	1.59399	1.3093	0.025469					Other / uncategorized	FALSE
O60831	PRAF2	PRA1 family protein 2	protein binding (GO:0005515)	1	1.59323	0.372708	0.0255136					Other / uncategorized	FALSE
Q5JRA6	MIA3	Transport and Golgi organization protein 1 homolog	cargo receptor activity (GO:0038024); protein binding (GO:0005515)	1	1.5765	1.90829	0.0265152					Other / uncategorized	FALSE
P32119	PRDX2	Peroxiredoxin-2	antioxidant activity (GO:0016209); oxidoreductase activity (GO:0016491); peroxidase activity (GO:0004601); peroxiredoxin activity (GO:0051920); protein binding (GO:0005515); thioredoxin peroxidase activity (GO:0008379); thioredoxin-dependent peroxiredoxin activity (GO:0140824)	4	1.57079	0.760827	0.0268665					Other / uncategorized	FALSE
Q13427	PPIG	Peptidyl-prolyl cis-trans isomerase G	cyclosporin A binding (GO:0016018); isomerase activity (GO:0016853); peptidyl-prolyl cis-trans isomerase activity (GO:0003755); protein binding (GO:0005515); RNA binding (GO:0003723)	1	1.56781	0.84412	0.0270511					Other / uncategorized	FALSE
P35030	PRSS3	Trypsin-3	calcium ion binding (GO:0005509); hydrolase activity (GO:0016787); metal ion binding (GO:0046872); peptidase activity (GO:0008233); protein binding (GO:0005515); serine-type endopeptidase activity (GO:0004252); serine-type peptidase activity (GO:0008236)	1	1.56464	0.480941	0.0272498					Other / uncategorized	FALSE
P20700	LMNB1	Lamin-B1	double-stranded DNA binding (GO:0003690); phospholipase binding (GO:0043274); protein binding (GO:0005515); sequence-specific double-stranded DNA binding (GO:1990837); structural constituent of cytoskeleton (GO:0005200); structural constituent of nuclear lamina (GO:0160123)	1	1.5644	0.936338	0.0272645	50	Mouse	Mouse embryonic stem cells (mESCs)	AP-MS interactome	Other / uncategorized	FALSE
Q16594	TAF9	Transcription initiation factor TFIID subunit 9	ATPase binding (GO:0051117); C2H2 zinc finger domain binding (GO:0070742); DNA binding (GO:0003677); DNA-binding transcription factor binding (GO:0140297); histone acetyltransferase activity (GO:0004402); p53 binding (GO:0002039); protein binding (GO:0005515); protein heterodimerization activity (GO:0046982); RNA polymerase II general transcription initiation factor activity (GO:0016251); transcr…	1	1.56095	1.02785	0.027482	47	Mouse	Mouse embryonic stem cells (E14Tg2a Flag-Nanog line)	AP-MS interactome	Other / uncategorized	FALSE
Q9BXY0	MAK16	Protein MAK16 homolog	protein binding (GO:0005515); RNA binding (GO:0003723)	1	1.55979	1.45537	0.0275554					Other / uncategorized	FALSE
Q9BVP2	GNL3	Guanine nucleotide-binding protein-like 3	GTP binding (GO:0005525); mRNA 5'-UTR binding (GO:0048027); nucleotide binding (GO:0000166); protein binding (GO:0005515); RNA binding (GO:0003723)	9	1.53881	0.750763	0.0289196	37	Mouse	Embryonic stem cells (ESCs); Nanog-LAP (BAC-GFP tagged) ESCs used for IP-MS	AP-MS interactome + ChIP-seq	Other / uncategorized	FALSE
P60510	PPP4C	Serine/threonine-protein phosphatase 4 catalytic subunit	hydrolase activity (GO:0016787); metal ion binding (GO:0046872); phosphoprotein phosphatase activity (GO:0004721); protein binding (GO:0005515); protein serine/threonine phosphatase activity (GO:0004722)	1	1.53565	1.23895	0.0291309					Other / uncategorized	FALSE
P51608	MECP2	Methyl-CpG-binding protein 2	chromatin binding (GO:0003682); DNA binding (GO:0003677); double-stranded methylated DNA binding (GO:0010385); histone reader activity (GO:0140566); methyl-CpG binding (GO:0008327); molecular adaptor activity (GO:0060090); molecular condensate scaffold activity (GO:0140693); mRNA binding (GO:0003729); nucleic acid binding (GO:0003676); promoter-specific chromatin binding (GO:1990841); protein bin…	1	1.52248	0.577045	0.0300278					Other / uncategorized	FALSE
Q14247	CTTN	Src substrate cortactin	Arp2/3 complex binding (GO:0071933); cadherin binding (GO:0045296); profilin binding (GO:0005522); proline-rich region binding (GO:0070064); protein binding (GO:0005515)	1	1.49502	0.972842	0.0319871					Other / uncategorized	FALSE
O00622	CCN1	CCN family member 1	extracellular matrix binding (GO:0050840); extracellular matrix structural constituent (GO:0005201); growth factor binding (GO:0019838); heparin binding (GO:0008201); integrin binding (GO:0005178); protein binding (GO:0005515)	4	1.48164	1.31746	0.032988					Other / uncategorized	FALSE
P50552	VASP	Vasodilator-stimulated phosphoprotein	actin binding (GO:0003779); cadherin binding (GO:0045296); identical protein binding (GO:0042802); profilin binding (GO:0005522); protein binding (GO:0005515); SH3 domain binding (GO:0017124)	1	1.44498	0.679998	0.035894					Other / uncategorized	FALSE
P02461	COL3A1	Collagen alpha-1(III) chain	extracellular matrix structural constituent (GO:0005201); extracellular matrix structural constituent conferring tensile strength (GO:0030020); integrin binding (GO:0005178); metal ion binding (GO:0046872); platelet-derived growth factor binding (GO:0048407); protease binding (GO:0002020); protein binding (GO:0005515); SMAD binding (GO:0046332)	9	1.44436	0.948181	0.0359453					Other / uncategorized	FALSE
Q9P258	RCC2	Protein RCC2	guanyl-nucleotide exchange factor activity (GO:0005085); microtubule binding (GO:0008017); protein binding (GO:0005515); protein domain specific binding (GO:0019904); protein kinase binding (GO:0019901); RNA binding (GO:0003723); small GTPase binding (GO:0031267)	1	1.43741	1.51068	0.0365246	37	Mouse	Embryonic stem cells (ESCs); Nanog-LAP (BAC-GFP tagged) ESCs used for IP-MS	AP-MS interactome + ChIP-seq	Other / uncategorized	FALSE
Q9NQZ2	UTP3	Something about silencing protein 10	protein binding (GO:0005515); RNA binding (GO:0003723)	2	1.43564	0.528745	0.0366744					Other / uncategorized	FALSE
Q6NZY4	ZCCHC8	Zinc finger CCHC domain-containing protein 8	metal ion binding (GO:0046872); nucleic acid binding (GO:0003676); protein binding (GO:0005515); RNA binding (GO:0003723); zinc ion binding (GO:0008270)	1	1.41944	1.01284	0.0380678	47	Mouse	Mouse embryonic stem cells (E14Tg2a Flag-Nanog line)	AP-MS interactome	Other / uncategorized	FALSE
Q8N163	CCAR2	Cell cycle and apoptosis regulator protein 2	adenyl-nucleotide exchange factor activity (GO:0000774); enzyme binding (GO:0019899); enzyme inhibitor activity (GO:0004857); protein binding (GO:0005515); RNA binding (GO:0003723); RNA polymerase II complex binding (GO:0000993); unfolded protein binding (GO:0051082)	1	1.41647	0.72886	0.0383293	48	Human	NT2 cell model (neuronal differentiation model; partial pluripotency phenotype)	AP-MS interactome + co-IP	Other / uncategorized	FALSE
P35625	TIMP3	Metalloproteinase inhibitor 3	enzyme inhibitor activity (GO:0004857); metal ion binding (GO:0046872); metalloendopeptidase inhibitor activity (GO:0008191); peptidase inhibitor activity (GO:0030414); protein binding (GO:0005515)	1	1.38441	0.723451	0.0412655					Other / uncategorized	FALSE
Q99832	CCT7	T-complex protein 1 subunit eta	ATP binding (GO:0005524); ATP hydrolysis activity (GO:0016887); ATP-dependent protein folding chaperone (GO:0140662); hydrolase activity (GO:0016787); identical protein binding (GO:0042802); nucleotide binding (GO:0000166); protein binding (GO:0005515); protein folding chaperone (GO:0044183); unfolded protein binding (GO:0051082)	1	1.37026	0.504822	0.0426324					Other / uncategorized	FALSE
P50990	CCT8	T-complex protein 1 subunit theta	ATP binding (GO:0005524); ATP hydrolysis activity (GO:0016887); ATP-dependent protein folding chaperone (GO:0140662); cadherin binding (GO:0045296); hydrolase activity (GO:0016787); nucleotide binding (GO:0000166); protein binding (GO:0005515); protein folding chaperone (GO:0044183); unfolded protein binding (GO:0051082)	6	1.36925	0.956947	0.0427321					Other / uncategorized	FALSE
Q9Y3A5	SBDS	Ribosome maturation protein SBDS	microtubule binding (GO:0008017); protein binding (GO:0005515); ribosome binding (GO:0043022); RNA binding (GO:0003723); rRNA binding (GO:0019843)	1	1.36812	0.792551	0.0428433					Other / uncategorized	FALSE
Q16658	FSCN1	Fascin	actin binding (GO:0003779); actin filament binding (GO:0051015); cadherin binding (GO:0045296); protein binding (GO:0005515); protein-macromolecule adaptor activity (GO:0030674); RNA binding (GO:0003723)	3	1.35248	0.790081	0.0444138					Other / uncategorized	FALSE
Q9H5H4	ZNF768	Zinc finger protein 768	DNA binding (GO:0003677); DNA-binding transcription factor activity, RNA polymerase II-specific (GO:0000981); metal ion binding (GO:0046872); protein binding (GO:0005515); RNA binding (GO:0003723); RNA polymerase II transcription regulatory region sequence-specific DNA binding (GO:0000977); sequence-specific double-stranded DNA binding (GO:1990837); zinc ion binding (GO:0008270)	1	1.34965	0.687736	0.0447043					Other / uncategorized	FALSE
Q6PJG6	BRAT1	BRCA1-associated ATM activator 1	protein binding (GO:0005515); ribonuclease inhibitor activity (GO:0008428)	1	1.33999	1.06131	0.0457094					Other / uncategorized	FALSE
P00751	CFB	Complement factor B	complement binding (GO:0001848); hydrolase activity (GO:0016787); peptidase activity (GO:0008233); protein binding (GO:0005515); serine-type endopeptidase activity (GO:0004252); serine-type peptidase activity (GO:0008236)	1	1.31711	0.973666	0.0481821					Other / uncategorized	FALSE
P61204	ARF3	ADP-ribosylation factor 3	GTP binding (GO:0005525); GTPase activity (GO:0003924); nucleotide binding (GO:0000166); protein binding (GO:0005515)	2	1.30704	0.752115	0.0493123					Other / uncategorized	FALSE
Q8IXK0	PHC2	Polyhomeotic-like protein 2	chromatin binding (GO:0003682); DNA binding (GO:0003677); histone binding (GO:0042393); identical protein binding (GO:0042802); metal ion binding (GO:0046872); protein binding (GO:0005515); zinc ion binding (GO:0008270)	2	3.28953	2.48962	0.000513412					PRC1/PRC2 (chromatin repression/compaction)	FALSE
P35227	PCGF2	Polycomb group RING finger protein 2	chromatin binding (GO:0003682); DNA binding (GO:0003677); metal ion binding (GO:0046872); promoter-specific chromatin binding (GO:1990841); protein binding (GO:0005515); zinc ion binding (GO:0008270)	1	2.83175	3.90132	0.00147317	48	Human	NT2 cell model (neuronal differentiation model; partial pluripotency phenotype)	AP-MS interactome + co-IP	PRC1/PRC2 (chromatin repression/compaction)	FALSE
Q16576	RBBP7	Histone-binding protein RBBP7	histone binding (GO:0042393); protein binding (GO:0005515); RNA binding (GO:0003723)	3	2.51249	2.08589	0.00307262	11	Mouse	Mouse embryonic stem cells (mESCs)	Protein complex isolation (affinity capture; MS/Western in BioGRID)	PRC1/PRC2 (chromatin repression/compaction)	FALSE
Q15022	SUZ12	Polycomb protein SUZ12	chromatin binding (GO:0003682); chromatin DNA binding (GO:0031490); enzyme activator activity (GO:0008047); histone H3K9me2/3 reader activity (GO:0062072); lncRNA binding (GO:0106222); metal ion binding (GO:0046872); promoter-specific chromatin binding (GO:1990841); protein binding (GO:0005515); RNA binding (GO:0003723); RNA polymerase II cis-regulatory region sequence-specific DNA binding (GO:00…	1	2.41709	1.43914	0.00382742	48	Human	NT2 cell model (neuronal differentiation model; partial pluripotency phenotype)	AP-MS interactome + co-IP	PRC1/PRC2 (chromatin repression/compaction)	FALSE
Q9HC52	CBX8	Chromobox protein homolog 8	chromatin binding (GO:0003682); histone H3K27me3 reader activity (GO:0061628); protein binding (GO:0005515); single-stranded RNA binding (GO:0003727); ubiquitin-protein transferase activator activity (GO:0097027)	1	2.37724	2.39823	0.00419529					PRC1/PRC2 (chromatin repression/compaction)	FALSE
Q09028	RBBP4	Histone-binding protein RBBP4	ATP-dependent activity, acting on DNA (GO:0008094); histone binding (GO:0042393); histone deacetylase binding (GO:0042826); nucleosomal DNA binding (GO:0031492); protein binding (GO:0005515); RNA polymerase II cis-regulatory region sequence-specific DNA binding (GO:0000978)	3	2.11099	2.13648	0.00774477	37	Mouse	Embryonic stem cells (ESCs); Nanog-LAP (BAC-GFP tagged) ESCs used for IP-MS	AP-MS interactome + ChIP-seq	PRC1/PRC2 (chromatin repression/compaction)	FALSE
Q8N806	UBR7	Putative E3 ubiquitin-protein ligase UBR7	metal ion binding (GO:0046872); molecular_function (GO:0003674); transferase activity (GO:0016740); ubiquitin protein ligase activity (GO:0061630); zinc ion binding (GO:0008270)	10	3.56285	2.94058	0.000273619					Proteasome/ubiquitin system	FALSE
Q9UPN9	TRIM33	E3 ubiquitin-protein ligase TRIM33	co-SMAD binding (GO:0070410); DNA binding (GO:0003677); metal ion binding (GO:0046872); protein binding (GO:0005515); R-SMAD binding (GO:0070412); transferase activity (GO:0016740); ubiquitin protein ligase activity (GO:0061630); ubiquitin-protein transferase activity (GO:0004842); zinc ion binding (GO:0008270)	1	3.21397	3.36385	0.000610983	48	Human	NT2 cell model (neuronal differentiation model; partial pluripotency phenotype)	AP-MS interactome + co-IP	Proteasome/ubiquitin system	FALSE
Q5VTB9	RNF220	E3 ubiquitin-protein ligase RNF220	beta-catenin binding (GO:0008013); metal ion binding (GO:0046872); protein binding (GO:0005515); transferase activity (GO:0016740); ubiquitin protein ligase activity (GO:0061630); ubiquitin-protein transferase activity (GO:0004842); zinc ion binding (GO:0008270)	1	3.18456	2.37039	0.000653793					Proteasome/ubiquitin system	FALSE
P28062	PSMB8	Proteasome subunit beta type-8	endopeptidase activity (GO:0004175); hydrolase activity (GO:0016787); peptidase activity (GO:0008233); protein binding (GO:0005515); threonine-type endopeptidase activity (GO:0004298)	2	3.16649	1.54106	0.000681571					Proteasome/ubiquitin system	FALSE
Q9GZU8	PSME3IP1	PSME3-interacting protein	protein binding (GO:0005515)	7	3.11109	2.96672	0.000774306					Proteasome/ubiquitin system	FALSE
A0A1B0GUS4	UBE2L5	Ubiquitin-conjugating enzyme E2 L5	ATP binding (GO:0005524); ligase activity (GO:0016874); nucleotide binding (GO:0000166); transferase activity (GO:0016740); ubiquitin conjugating enzyme activity (GO:0061631); ubiquitin-like protein transferase activity (GO:0019787)	2	2.99432	1.7207	0.00101317					Proteasome/ubiquitin system	FALSE
P25786	PSMA1	Proteasome subunit alpha type-1	lipopolysaccharide binding (GO:0001530); protein binding (GO:0005515)	6	2.98975	2.09013	0.00102388					Proteasome/ubiquitin system	FALSE
P61289	PSME3	Proteasome activator complex subunit 3	endopeptidase activator activity (GO:0061133); identical protein binding (GO:0042802); MDM2/MDM4 family protein binding (GO:0097371); p53 binding (GO:0002039); protein binding (GO:0005515)	7	2.94245	1.46329	0.00114169					Proteasome/ubiquitin system	FALSE
Q9UL46	PSME2	Proteasome activator complex subunit 2	endopeptidase activator activity (GO:0061133); identical protein binding (GO:0042802); protein binding (GO:0005515)	15	2.88572	2.44123	0.00130102					Proteasome/ubiquitin system	FALSE
Q9P0P0	RNF181	E3 ubiquitin-protein ligase RNF181	metal ion binding (GO:0046872); protein binding (GO:0005515); transferase activity (GO:0016740); ubiquitin protein ligase activity (GO:0061630); ubiquitin-protein transferase activity (GO:0004842); zinc ion binding (GO:0008270)	1	2.82898	1.92991	0.0014826					Proteasome/ubiquitin system	FALSE
Q75N03	CBLL1	E3 ubiquitin-protein ligase Hakai	identical protein binding (GO:0042802); metal ion binding (GO:0046872); protein binding (GO:0005515); transferase activity (GO:0016740); ubiquitin protein ligase activity (GO:0061630); ubiquitin-protein transferase activity (GO:0004842); zinc ion binding (GO:0008270)	1	2.75814	2.18214	0.00174526					Proteasome/ubiquitin system	FALSE
Q86UV5	USP48	Ubiquitin carboxyl-terminal hydrolase 48	cysteine-type deubiquitinase activity (GO:0004843); cysteine-type endopeptidase activity (GO:0004197); cysteine-type peptidase activity (GO:0008234); deubiquitinase activity (GO:0101005); hydrolase activity (GO:0016787); peptidase activity (GO:0008233); protein binding (GO:0005515)	3	2.70606	2.22868	0.00196762					Proteasome/ubiquitin system	FALSE
Q7Z6Z7	HUWE1	E3 ubiquitin-protein ligase HUWE1	DNA binding (GO:0003677); histone ubiquitin ligase activity (GO:0140852); protein binding (GO:0005515); RNA binding (GO:0003723); transferase activity (GO:0016740); ubiquitin protein ligase activity (GO:0061630); ubiquitin-protein transferase activity (GO:0004842); ubiquitin-ubiquitin ligase activity (GO:0034450)	1	2.65837	2.04075	0.00219597	48	Human	NT2 cell model (neuronal differentiation model; partial pluripotency phenotype)	AP-MS interactome + co-IP	Proteasome/ubiquitin system	FALSE
Q7Z7E8	UBE2Q1	Ubiquitin-conjugating enzyme E2 Q1	ATP binding (GO:0005524); nucleotide binding (GO:0000166); protein binding (GO:0005515); transferase activity (GO:0016740); ubiquitin conjugating enzyme activity (GO:0061631); ubiquitin-protein transferase activity (GO:0004842)	2	2.52098	1.71183	0.00301316					Proteasome/ubiquitin system	FALSE
Q7Z6E9	RBBP6	E3 ubiquitin-protein ligase RBBP6	metal ion binding (GO:0046872); nucleic acid binding (GO:0003676); protein binding (GO:0005515); protein kinase binding (GO:0019901); RNA binding (GO:0003723); transferase activity (GO:0016740); ubiquitin protein ligase activity (GO:0061630); ubiquitin-protein transferase activity (GO:0004842); zinc ion binding (GO:0008270)	2	2.50124	2.11199	0.00315325					Proteasome/ubiquitin system	FALSE
P22314	UBA1	Ubiquitin-like modifier-activating enzyme 1	ATP binding (GO:0005524); ligase activity (GO:0016874); nucleotide binding (GO:0000166); protein binding (GO:0005515); RNA binding (GO:0003723); ubiquitin activating enzyme activity (GO:0004839); ubiquitin-like modifier activating enzyme activity (GO:0008641)	12	2.47028	1.85154	0.00338628					Proteasome/ubiquitin system	FALSE
P55036	PSMD4	26S proteasome non-ATPase regulatory subunit 4	identical protein binding (GO:0042802); molecular adaptor activity (GO:0060090); polyubiquitin modification-dependent protein binding (GO:0031593); protein binding (GO:0005515); RNA binding (GO:0003723)	9	2.45415	1.76488	0.00351435					Proteasome/ubiquitin system	FALSE
P25788	PSMA3	Proteasome subunit alpha type-3	protein binding (GO:0005515); ubiquitin protein ligase binding (GO:0031625)	3	2.44279	1.35329	0.00360754					Proteasome/ubiquitin system	FALSE
Q8NCN4	RNF169	E3 ubiquitin-protein ligase RNF169	K63-linked polyubiquitin modification-dependent protein binding (GO:0070530); metal ion binding (GO:0046872); nucleosome binding (GO:0031491); protein binding (GO:0005515); transferase activity (GO:0016740); ubiquitin protein ligase activity (GO:0061630); ubiquitin-modified histone reader activity (GO:0061649); ubiquitin-protein transferase activity (GO:0004842); zinc ion binding (GO:0008270)	1	2.36702	2.39926	0.00429519					Proteasome/ubiquitin system	FALSE
Q99460	PSMD1	26S proteasome non-ATPase regulatory subunit 1	enzyme regulator activity (GO:0030234); protein binding (GO:0005515); ubiquitin protein ligase binding (GO:0031625)	2	2.30889	2.21067	0.00491033	37	Mouse	Embryonic stem cells (ESCs); Nanog-LAP (BAC-GFP tagged) ESCs used for IP-MS	AP-MS interactome + ChIP-seq	Proteasome/ubiquitin system	FALSE
Q06323	PSME1	Proteasome activator complex subunit 1	endopeptidase activator activity (GO:0061133); protein binding (GO:0005515)	9	2.26844	1.84085	0.00538963					Proteasome/ubiquitin system	FALSE
Q96FW1	OTUB1	Ubiquitin thioesterase OTUB1	cysteine-type deubiquitinase activity (GO:0004843); cysteine-type peptidase activity (GO:0008234); deNEDDylase activity (GO:0019784); hydrolase activity (GO:0016787); peptidase activity (GO:0008233); protein binding (GO:0005515); ubiquitin binding (GO:0043130); ubiquitin protein ligase binding (GO:0031625); ubiquitin-protein transferase inhibitor activity (GO:0055105)	3	2.21825	1.632	0.00604996					Proteasome/ubiquitin system	FALSE
O15541	RNF113A	E3 ubiquitin-protein ligase RNF113A	metal ion binding (GO:0046872); protein binding (GO:0005515); transferase activity (GO:0016740); ubiquitin protein ligase activity (GO:0061630); ubiquitin-protein transferase activity (GO:0004842); zinc ion binding (GO:0008270)	1	2.20512	1.78983	0.00623563					Proteasome/ubiquitin system	FALSE
O14562	UBFD1	Ubiquitin domain-containing protein UBFD1	cadherin binding (GO:0045296); RNA binding (GO:0003723)	1	2.00629	1.3488	0.00985619					Proteasome/ubiquitin system	FALSE
Q712K3	UBE2R2	Ubiquitin-conjugating enzyme E2 R2	ATP binding (GO:0005524); nucleotide binding (GO:0000166); protein binding (GO:0005515); transferase activity (GO:0016740); ubiquitin conjugating enzyme activity (GO:0061631); ubiquitin-protein transferase activity (GO:0004842)	1	1.95178	1.3042	0.0111743					Proteasome/ubiquitin system	FALSE
Q96PU4	UHRF2	E3 ubiquitin-protein ligase UHRF2	DNA binding (GO:0003677); histone binding (GO:0042393); histone H3K9me2/3 reader activity (GO:0062072); metal ion binding (GO:0046872); protein binding (GO:0005515); RNA polymerase II-specific DNA-binding transcription factor binding (GO:0061629); SUMO transferase activity (GO:0019789); transferase activity (GO:0016740); ubiquitin protein ligase activity (GO:0061630); ubiquitin-protein transferas…	1	1.88169	2.15686	0.0131314					Proteasome/ubiquitin system	FALSE
P55854	SUMO3	Small ubiquitin-related modifier 3	protein binding (GO:0005515); protein tag activity (GO:0031386); ubiquitin-like protein ligase binding (GO:0044389)	2	1.81278	2.45605	0.0153892					Proteasome/ubiquitin system	FALSE
P35998	PSMC2	26S proteasome regulatory subunit 7	ATP binding (GO:0005524); ATP hydrolysis activity (GO:0016887); nucleotide binding (GO:0000166); proteasome-activating activity (GO:0036402); protein binding (GO:0005515)	9	1.81194	1.15802	0.0154191					Proteasome/ubiquitin system	FALSE
P60900	PSMA6	Proteasome subunit alpha type-6	endopeptidase activity (GO:0004175); NF-kappaB binding (GO:0051059); protein binding (GO:0005515); purine ribonucleoside triphosphate binding (GO:0035639); RNA binding (GO:0003723)	1	1.81015	1.2336	0.0154827					Proteasome/ubiquitin system	FALSE
Q9BZL1	UBL5	Ubiquitin-like protein 5	protein binding (GO:0005515); protein tag activity (GO:0031386)	1	1.65914	1.07297	0.021921					Proteasome/ubiquitin system	FALSE
P25789	PSMA4	Proteasome subunit alpha type-4	protein binding (GO:0005515)	1	1.64184	0.957083	0.0228117					Proteasome/ubiquitin system	FALSE
Q92530	PSMF1	Proteasome inhibitor PI31 subunit	endopeptidase inhibitor activity (GO:0004866); proteasome binding (GO:0070628); protein binding (GO:0005515); protein heterodimerization activity (GO:0046982); protein homodimerization activity (GO:0042803)	3	1.63531	1.06597	0.0231576					Proteasome/ubiquitin system	FALSE
P61956	SUMO2	Small ubiquitin-related modifier 2	protein binding (GO:0005515); protein tag activity (GO:0031386); RNA binding (GO:0003723); SUMO transferase activity (GO:0019789); ubiquitin protein ligase binding (GO:0031625); ubiquitin-like protein ligase binding (GO:0044389)	1	1.59154	1.51272	0.0256131					Proteasome/ubiquitin system	FALSE
P17980	PSMC3	26S proteasome regulatory subunit 6A	ATP binding (GO:0005524); ATP hydrolysis activity (GO:0016887); identical protein binding (GO:0042802); nucleotide binding (GO:0000166); proteasome-activating activity (GO:0036402); protein binding (GO:0005515)	1	1.54403	0.96196	0.0285742					Proteasome/ubiquitin system	FALSE
P48556	PSMD8	26S proteasome non-ATPase regulatory subunit 8	protein binding (GO:0005515)	1	1.53136	1.44962	0.0294197					Proteasome/ubiquitin system	FALSE
Q9UJY1	HSPB8	Heat shock protein beta-8	identical protein binding (GO:0042802); protein binding (GO:0005515); protein homodimerization activity (GO:0042803); protein kinase activity (GO:0004672)	2	4.16828	1.19081	6.78767e-05					Proteostasis / stress response	TRUE
O60884	DNAJA2	DnaJ homolog subfamily A member 2	ATP binding (GO:0005524); ATPase activator activity (GO:0001671); heat shock protein binding (GO:0031072); Hsp70 protein binding (GO:0030544); metal ion binding (GO:0046872); protein binding (GO:0005515); protein-folding chaperone binding (GO:0051087); unfolded protein binding (GO:0051082); zinc ion binding (GO:0008270)	2	3.23252	2.56064	0.000585438					Proteostasis / stress response	TRUE
O95429	BAG4	BAG family molecular chaperone regulator 4	adenyl-nucleotide exchange factor activity (GO:0000774); protein binding (GO:0005515); protein-containing complex binding (GO:0044877); protein-folding chaperone binding (GO:0051087); RNA binding (GO:0003723); ubiquitin protein ligase binding (GO:0031625)	1	2.86222	6.36128	0.00137334					Proteostasis / stress response	FALSE
Q00613	HSF1	Heat shock factor protein 1	chromatin binding (GO:0003682); chromatin DNA binding (GO:0031490); DNA binding (GO:0003677); DNA-binding transcription activator activity, RNA polymerase II-specific (GO:0001228); DNA-binding transcription factor activity (GO:0003700); DNA-binding transcription factor activity, RNA polymerase II-specific (GO:0000981); DNA-binding transcription repressor activity, RNA polymerase II-specific (GO:0…	2	2.55249	3.03125	0.00280226					Proteostasis / stress response	FALSE
O75937	DNAJC8	DnaJ homolog subfamily C member 8	Hsp70 protein binding (GO:0030544); protein binding (GO:0005515)	6	2.53553	1.81684	0.00291384					Proteostasis / stress response	TRUE
Q16543	CDC37	Hsp90 co-chaperone Cdc37	heat shock protein binding (GO:0031072); Hsp90 protein binding (GO:0051879); kinase binding (GO:0019900); protein binding (GO:0005515); protein kinase binding (GO:0019901); protein kinase regulator activity (GO:0019887); protein-folding chaperone binding (GO:0051087); scaffold protein binding (GO:0097110); unfolded protein binding (GO:0051082)	4	2.13689	1.46323	0.00729636					Proteostasis / stress response	FALSE
O14558	HSPB6	Heat shock protein beta-6	protein folding chaperone (GO:0044183); protein homodimerization activity (GO:0042803); protein kinase binding (GO:0019901); protein-folding chaperone binding (GO:0051087); structural constituent of eye lens (GO:0005212); unfolded protein binding (GO:0051082)	1	1.34473	0.97983	0.045214					Proteostasis / stress response	TRUE
Q14011	CIRBP	Cold-inducible RNA-binding protein	mRNA 3'-UTR binding (GO:0003730); mRNA binding (GO:0003729); nucleic acid binding (GO:0003676); protein binding (GO:0005515); RNA binding (GO:0003723); small ribosomal subunit rRNA binding (GO:0070181); translation repressor activity (GO:0030371)	6	4.04484	2.19025	9.01901e-05	48	Human	NT2 cell model (neuronal differentiation model; partial pluripotency phenotype)	AP-MS interactome + co-IP	Transcriptional regulation & co-transcriptional RNA processing	FALSE
Q9NW64	RBM22	Pre-mRNA-splicing factor RBM22	calcium-dependent protein binding (GO:0048306); metal ion binding (GO:0046872); nucleic acid binding (GO:0003676); pre-mRNA binding (GO:0036002); protein binding (GO:0005515); RNA binding (GO:0003723); U6 snRNA binding (GO:0017070); zinc ion binding (GO:0008270)	3	3.81708	1.56824	0.000152377					Transcriptional regulation & co-transcriptional RNA processing	FALSE
Q9P2N5	RBM27	RNA-binding protein 27	metal ion binding (GO:0046872); nucleic acid binding (GO:0003676); RNA binding (GO:0003723); zinc ion binding (GO:0008270)	1	3.63985	3.99873	0.000229168					Transcriptional regulation & co-transcriptional RNA processing	FALSE
Q01844	EWSR1	RNA-binding protein EWS	calmodulin binding (GO:0005516); identical protein binding (GO:0042802); metal ion binding (GO:0046872); nucleic acid binding (GO:0003676); protein binding (GO:0005515); RNA binding (GO:0003723); transcription coregulator activity (GO:0003712); zinc ion binding (GO:0008270)	44	3.51993	2.98529	0.000302045					Transcriptional regulation & co-transcriptional RNA processing	FALSE
O95793	STAU1	Double-stranded RNA-binding protein Staufen homolog 1	double-stranded RNA binding (GO:0003725); mRNA binding (GO:0003729); protein binding (GO:0005515); protein phosphatase 1 binding (GO:0008157); RNA binding (GO:0003723)	1	3.2351	2.04357	0.000581965					Transcriptional regulation & co-transcriptional RNA processing	FALSE
Q86UA1	PRPF39	Pre-mRNA-processing factor 39	pre-mRNA 5'-splice site binding (GO:0030627); protein binding (GO:0005515)	3	3.21881	4.0134	0.000604216					Transcriptional regulation & co-transcriptional RNA processing	FALSE
O43148	RNMT	mRNA cap guanine-N7 methyltransferase	methyltransferase activity (GO:0008168); mRNA 5'-cap (guanine-N7-)-methyltransferase activity (GO:0004482); protein binding (GO:0005515); RNA binding (GO:0003723); transferase activity (GO:0016740)	2	3.11862	2.80282	0.000760987					Transcriptional regulation & co-transcriptional RNA processing	FALSE
Q9NZ63	C9orf78	Splicing factor C9orf78	protein binding (GO:0005515); RNA binding (GO:0003723); U5 snRNA binding (GO:0030623)	4	3.08506	2.68889	0.000822133					Transcriptional regulation & co-transcriptional RNA processing	FALSE
P35637	FUS	RNA-binding protein FUS	chromatin binding (GO:0003682); DNA binding (GO:0003677); identical protein binding (GO:0042802); metal ion binding (GO:0046872); molecular condensate scaffold activity (GO:0140693); mRNA 3'-UTR binding (GO:0003730); nucleic acid binding (GO:0003676); protein binding (GO:0005515); RNA binding (GO:0003723); transcription coactivator activity (GO:0003713); transcription coregulator activity (GO:000…	71	3.07122	2.73976	0.000848744					Transcriptional regulation & co-transcriptional RNA processing	FALSE
Q99729	HNRNPAB	Heterogeneous nuclear ribonucleoprotein A/B	mRNA binding (GO:0003729); nucleic acid binding (GO:0003676); protein binding (GO:0005515); protein-containing complex binding (GO:0044877); RNA binding (GO:0003723); sequence-specific double-stranded DNA binding (GO:1990837)	17	3.06293	3.71996	0.000865104					Transcriptional regulation & co-transcriptional RNA processing	TRUE
P52597	HNRNPF	Heterogeneous nuclear ribonucleoprotein F	nucleic acid binding (GO:0003676); protein binding (GO:0005515); RNA binding (GO:0003723); single-stranded RNA binding (GO:0003727)	26	3.0463	2.97833	0.000898878					Transcriptional regulation & co-transcriptional RNA processing	TRUE
Q07666	KHDRBS1	KH domain-containing, RNA-binding, signal transduction-associated protein 1	DNA binding (GO:0003677); identical protein binding (GO:0042802); molecular function inhibitor activity (GO:0140678); mRNA binding (GO:0003729); nucleic acid binding (GO:0003676); poly(A) binding (GO:0008143); poly(U) RNA binding (GO:0008266); protein binding (GO:0005515); protein domain specific binding (GO:0019904); protein tyrosine kinase binding (GO:1990782); protein-containing complex bindin…	37	3.01452	2.70038	0.00096712					Transcriptional regulation & co-transcriptional RNA processing	FALSE
Q96KR1	ZFR	Zinc finger RNA-binding protein	DNA binding (GO:0003677); double-stranded RNA binding (GO:0003725); nucleic acid binding (GO:0003676); protein binding (GO:0005515); RNA binding (GO:0003723); single-stranded RNA binding (GO:0003727); zinc ion binding (GO:0008270)	24	3.00735	2.97015	0.000983214	47	Mouse	Mouse embryonic stem cells (E14Tg2a Flag-Nanog line)	AP-MS interactome	Transcriptional regulation & co-transcriptional RNA processing	FALSE
Q9H814	PHAX	Phosphorylated adapter RNA export protein	mRNA cap binding complex binding (GO:0140262); protein binding (GO:0005515); RNA binding (GO:0003723); toxic substance binding (GO:0015643)	1	2.98928	5.01661	0.00102499					Transcriptional regulation & co-transcriptional RNA processing	FALSE
O75525	KHDRBS3	KH domain-containing, RNA-binding, signal transduction-associated protein 3	identical protein binding (GO:0042802); mRNA binding (GO:0003729); nucleic acid binding (GO:0003676); protein binding (GO:0005515); protein domain specific binding (GO:0019904); RNA binding (GO:0003723); SH3 domain binding (GO:0017124)	4	2.98579	2.35117	0.00103326					Transcriptional regulation & co-transcriptional RNA processing	FALSE
P62310	LSM3	U6 snRNA-associated Sm-like protein LSm3	protein binding (GO:0005515); RNA binding (GO:0003723); U6 snRNA 3'-end binding (GO:0030629)	3	2.93762	2.14303	0.00115447					Transcriptional regulation & co-transcriptional RNA processing	FALSE
P98179	RBM3	RNA-binding protein 3	mRNA binding (GO:0003729); nucleic acid binding (GO:0003676); protein binding (GO:0005515); ribosomal large subunit binding (GO:0043023); RNA binding (GO:0003723)	21	2.9023	2.53083	0.00125226					Transcriptional regulation & co-transcriptional RNA processing	FALSE
P17844	DDX5	Probable ATP-dependent RNA helicase DDX5	ATP binding (GO:0005524); ATP hydrolysis activity (GO:0016887); helicase activity (GO:0004386); hydrolase activity (GO:0016787); MH2 domain binding (GO:0035500); mRNA 3'-UTR binding (GO:0003730); mRNA binding (GO:0003729); nuclear androgen receptor binding (GO:0050681); nucleic acid binding (GO:0003676); nucleotide binding (GO:0000166); pre-mRNA binding (GO:0036002); primary miRNA binding (GO:007…	55	2.8571	2.5888	0.00138964					Transcriptional regulation & co-transcriptional RNA processing	FALSE
O14979	HNRNPDL	Heterogeneous nuclear ribonucleoprotein D-like	DNA binding (GO:0003677); double-stranded DNA binding (GO:0003690); nucleic acid binding (GO:0003676); poly(A) binding (GO:0008143); poly(G) binding (GO:0034046); protein binding (GO:0005515); RNA binding (GO:0003723); single-stranded DNA binding (GO:0003697)	44	2.85009	3.25018	0.00141224	48	Human	NT2 cell model (neuronal differentiation model; partial pluripotency phenotype)	AP-MS interactome + co-IP	Transcriptional regulation & co-transcriptional RNA processing	TRUE
Q96J01	THOC3	THO complex subunit 3	RNA binding (GO:0003723)	1	2.84318	1.8929	0.00143489					Transcriptional regulation & co-transcriptional RNA processing	FALSE
Q16630	CPSF6	Cleavage and polyadenylation specificity factor subunit 6	exon-exon junction complex binding (GO:1990448); mRNA binding (GO:0003729); nucleic acid binding (GO:0003676); protein binding (GO:0005515); ribosomal large subunit binding (GO:0043023); RNA binding (GO:0003723)	25	2.84049	2.82492	0.0014438					Transcriptional regulation & co-transcriptional RNA processing	FALSE
Q6IQ49	SDE2	Splicing regulator SDE2	damaged DNA binding (GO:0003684); DNA binding (GO:0003677); protein binding (GO:0005515); RNA binding (GO:0003723); snoRNA binding (GO:0030515)	1	2.84047	3.21502	0.00144388					Transcriptional regulation & co-transcriptional RNA processing	FALSE
Q14103	HNRNPD	Heterogeneous nuclear ribonucleoprotein D0	chromatin binding (GO:0003682); DNA binding (GO:0003677); histone deacetylase binding (GO:0042826); minor groove of adenine-thymine-rich DNA binding (GO:0003680); mRNA 3'-UTR AU-rich region binding (GO:0035925); mRNA binding (GO:0003729); nucleic acid binding (GO:0003676); protein binding (GO:0005515); RNA binding (GO:0003723); telomeric DNA binding (GO:0042162)	29	2.83774	3.21514	0.00145299					Transcriptional regulation & co-transcriptional RNA processing	TRUE
Q96EV2	RBM33	RNA-binding protein 33	lncRNA binding (GO:0106222); N6-methyladenosine-containing RNA reader activity (GO:1990247); nucleic acid binding (GO:0003676); protein-macromolecule adaptor activity (GO:0030674); RNA binding (GO:0003723)	2	2.83051	1.40716	0.00147738					Transcriptional regulation & co-transcriptional RNA processing	FALSE
Q13435	SF3B2	Splicing factor 3B subunit 2	protein binding (GO:0005515); RNA binding (GO:0003723)	9	2.81292	2.61409	0.00153845					Transcriptional regulation & co-transcriptional RNA processing	FALSE
Q8WVV9	HNRNPLL	Heterogeneous nuclear ribonucleoprotein L-like	mRNA binding (GO:0003729); nucleic acid binding (GO:0003676); protein binding (GO:0005515); RNA binding (GO:0003723)	3	2.80018	2.34566	0.00158425					Transcriptional regulation & co-transcriptional RNA processing	TRUE
Q96I25	RBM17	Splicing factor 45	nucleic acid binding (GO:0003676); protein binding (GO:0005515); RNA binding (GO:0003723)	10	2.78326	2.41462	0.00164718	48	Human	NT2 cell model (neuronal differentiation model; partial pluripotency phenotype)	AP-MS interactome + co-IP	Transcriptional regulation & co-transcriptional RNA processing	FALSE
O75940	SMNDC1	Survival of motor neuron-related-splicing factor 30	protein binding (GO:0005515); RNA binding (GO:0003723)	1	2.76874	1.64942	0.00170319					Transcriptional regulation & co-transcriptional RNA processing	FALSE
Q8N684	CPSF7	Cleavage and polyadenylation specificity factor subunit 7	mRNA binding (GO:0003729); nucleic acid binding (GO:0003676); protein binding (GO:0005515); RNA binding (GO:0003723)	10	2.76637	3.32588	0.00171249					Transcriptional regulation & co-transcriptional RNA processing	FALSE
Q13243	SRSF5	Serine/arginine-rich splicing factor 5	mRNA binding (GO:0003729); nucleic acid binding (GO:0003676); protein binding (GO:0005515); protein kinase B binding (GO:0043422); RNA binding (GO:0003723)	1	2.76548	1.91843	0.00171603					Transcriptional regulation & co-transcriptional RNA processing	FALSE
Q9UBU9	NXF1	Nuclear RNA export factor 1	mRNA binding (GO:0003729); nucleic acid binding (GO:0003676); protein binding (GO:0005515); RNA binding (GO:0003723)	1	2.75381	1.42989	0.00176274					Transcriptional regulation & co-transcriptional RNA processing	FALSE
Q8IUH3	RBM45	RNA-binding protein 45	identical protein binding (GO:0042802); nucleic acid binding (GO:0003676); protein binding (GO:0005515); RNA binding (GO:0003723)	1	2.72991	3.04072	0.00186246					Transcriptional regulation & co-transcriptional RNA processing	FALSE
Q9BUJ2	HNRNPUL1	Heterogeneous nuclear ribonucleoprotein U-like protein 1	enzyme binding (GO:0019899); protein binding (GO:0005515); RNA binding (GO:0003723)	33	2.72489	2.52435	0.00188411					Transcriptional regulation & co-transcriptional RNA processing	TRUE
P49756	RBM25	RNA-binding protein 25	mRNA binding (GO:0003729); nucleic acid binding (GO:0003676); protein binding (GO:0005515); RNA binding (GO:0003723)	3	2.70025	1.73618	0.00199411					Transcriptional regulation & co-transcriptional RNA processing	FALSE
O75533	SF3B1	Splicing factor 3B subunit 1	mRNA binding (GO:0003729); pre-mRNA binding (GO:0036002); protein binding (GO:0005515); RNA binding (GO:0003723); splicing factor binding (GO:1990935)	42	2.69587	2.06383	0.00201434					Transcriptional regulation & co-transcriptional RNA processing	FALSE
Q9Y5U2	TSSC4	U5 small nuclear ribonucleoprotein TSSC4	molecular sequestering activity (GO:0140313); protein binding (GO:0005515); protein-containing complex binding (GO:0044877)	3	2.68709	2.11133	0.00205546					Transcriptional regulation & co-transcriptional RNA processing	FALSE
Q13838	DDX39B	Spliceosome RNA helicase DDX39B	ATP binding (GO:0005524); ATP hydrolysis activity (GO:0016887); ATP-dependent activity, acting on RNA (GO:0008186); ATP-dependent protein binding (GO:0043008); helicase activity (GO:0004386); hydrolase activity (GO:0016787); identical protein binding (GO:0042802); mRNA binding (GO:0003729); nucleic acid binding (GO:0003676); nucleotide binding (GO:0000166); protein binding (GO:0005515); RNA bindi…	17	2.68087	1.77029	0.00208511					Transcriptional regulation & co-transcriptional RNA processing	FALSE
Q8WXA9	SREK1	Splicing regulatory glutamine/lysine-rich protein 1	nucleic acid binding (GO:0003676); protein binding (GO:0005515); RNA binding (GO:0003723)	1	2.67611	1.91994	0.0021081					Transcriptional regulation & co-transcriptional RNA processing	FALSE
Q9H2U1	DHX36	ATP-dependent DNA/RNA helicase DHX36	ATP binding (GO:0005524); ATP hydrolysis activity (GO:0016887); ATP-dependent activity, acting on DNA (GO:0008094); catalytic activity, acting on a nucleic acid (GO:0140640); DNA binding (GO:0003677); DNA helicase activity (GO:0003678); double-stranded RNA binding (GO:0003725); G-quadruplex DNA binding (GO:0051880); G-quadruplex RNA binding (GO:0002151); helicase activity (GO:0004386); histone de…	3	2.66457	2.10135	0.00216488					Transcriptional regulation & co-transcriptional RNA processing	FALSE
P08621	SNRNP70	U1 small nuclear ribonucleoprotein 70 kDa	mRNA binding (GO:0003729); nucleic acid binding (GO:0003676); protein binding (GO:0005515); RNA binding (GO:0003723); U1 snRNA binding (GO:0030619); U1 snRNP binding (GO:1990446)	34	2.63835	2.33251	0.00229957					Transcriptional regulation & co-transcriptional RNA processing	FALSE
P14866	HNRNPL	Heterogeneous nuclear ribonucleoprotein L	mRNA binding (GO:0003729); nucleic acid binding (GO:0003676); pre-mRNA intronic binding (GO:0097157); protein binding (GO:0005515); RNA binding (GO:0003723); transcription cis-regulatory region binding (GO:0000976)	24	2.63576	2.3635	0.00231335					Transcriptional regulation & co-transcriptional RNA processing	TRUE
Q96PK6	RBM14	RNA-binding protein 14	mRNA binding (GO:0003729); nucleic acid binding (GO:0003676); protein binding (GO:0005515); RNA binding (GO:0003723); splicing factor binding (GO:1990935); transcription coactivator activity (GO:0003713)	33	2.62588	2.58922	0.00236655	37	Mouse	Embryonic stem cells (ESCs); Nanog-LAP (BAC-GFP tagged) ESCs used for IP-MS	AP-MS interactome + ChIP-seq	Transcriptional regulation & co-transcriptional RNA processing	FALSE
Q9NX24	NHP2	H/ACA ribonucleoprotein complex subunit 2	box H/ACA snoRNA binding (GO:0034513); mRNA 3'-UTR binding (GO:0003730); protein binding (GO:0005515); RNA binding (GO:0003723); telomerase RNA binding (GO:0070034); U3 snoRNA binding (GO:0034511)	3	2.61483	1.95935	0.00242754					Transcriptional regulation & co-transcriptional RNA processing	FALSE
O60506	SYNCRIP	Heterogeneous nuclear ribonucleoprotein Q	mRNA 5'-UTR binding (GO:0048027); nucleic acid binding (GO:0003676); protein binding (GO:0005515); RNA binding (GO:0003723)	15	2.60848	1.79601	0.00246332					Transcriptional regulation & co-transcriptional RNA processing	FALSE
P55795	HNRNPH2	Heterogeneous nuclear ribonucleoprotein H2	nucleic acid binding (GO:0003676); protein binding (GO:0005515); RNA binding (GO:0003723)	3	2.60837	3.52341	0.00246393	48; 47	Human; Mouse	NT2 cell model (neuronal differentiation model; partial pluripotency phenotype); Mouse embryonic stem cells (E14Tg2a Flag-Nanog line)	AP-MS interactome + co-IP; AP-MS interactome	Transcriptional regulation & co-transcriptional RNA processing	TRUE
P09651	HNRNPA1	Heterogeneous nuclear ribonucleoprotein A1	DNA binding (GO:0003677); G-rich strand telomeric DNA binding (GO:0098505); identical protein binding (GO:0042802); miRNA binding (GO:0035198); mRNA 3'-UTR binding (GO:0003730); nucleic acid binding (GO:0003676); pre-mRNA binding (GO:0036002); protein binding (GO:0005515); protein domain specific binding (GO:0019904); RNA binding (GO:0003723); single-stranded DNA binding (GO:0003697); single-stra…	53	2.59319	2.71952	0.00255161					Transcriptional regulation & co-transcriptional RNA processing	TRUE
Q15029	EFTUD2	116 kDa U5 small nuclear ribonucleoprotein component	GTP binding (GO:0005525); GTPase activity (GO:0003924); nucleotide binding (GO:0000166); protein binding (GO:0005515); RNA binding (GO:0003723); U5 snRNA binding (GO:0030623)	25	2.5736	2.20716	0.00266932					Transcriptional regulation & co-transcriptional RNA processing	FALSE
O43390	HNRNPR	Heterogeneous nuclear ribonucleoprotein R	mRNA binding (GO:0003729); nucleic acid binding (GO:0003676); protein binding (GO:0005515); RNA binding (GO:0003723)	94	2.57274	2.64249	0.00267459					Transcriptional regulation & co-transcriptional RNA processing	TRUE
P98175	RBM10	RNA-binding protein 10	identical protein binding (GO:0042802); metal ion binding (GO:0046872); miRNA binding (GO:0035198); nucleic acid binding (GO:0003676); protein binding (GO:0005515); RNA binding (GO:0003723); zinc ion binding (GO:0008270)	10	2.56405	2.69504	0.00272864					Transcriptional regulation & co-transcriptional RNA processing	FALSE
Q13242	SRSF9	Serine/arginine-rich splicing factor 9	mRNA binding (GO:0003729); nucleic acid binding (GO:0003676); protein binding (GO:0005515); protein domain specific binding (GO:0019904); RNA binding (GO:0003723)	17	2.55935	2.37546	0.00275836					Transcriptional regulation & co-transcriptional RNA processing	FALSE
P78332	RBM6	RNA-binding protein 6	DNA binding (GO:0003677); nucleic acid binding (GO:0003676); protein binding (GO:0005515); RNA binding (GO:0003723)	6	2.527	2.04914	0.00297164					Transcriptional regulation & co-transcriptional RNA processing	FALSE
P61978	HNRNPK	Heterogeneous nuclear ribonucleoprotein K	cadherin binding (GO:0045296); DNA binding (GO:0003677); identical protein binding (GO:0042802); lncRNA binding (GO:0106222); mRNA binding (GO:0003729); nucleic acid binding (GO:0003676); protein binding (GO:0005515); protein domain specific binding (GO:0019904); RNA binding (GO:0003723)	47	2.50731	2.47311	0.0031095					Transcriptional regulation & co-transcriptional RNA processing	TRUE
Q96E39	RBMXL1	RNA binding motif protein, X-linked-like-1	mRNA binding (GO:0003729); nucleic acid binding (GO:0003676); RNA binding (GO:0003723)	2	2.50659	2.85572	0.00311469					Transcriptional regulation & co-transcriptional RNA processing	FALSE
P31943	HNRNPH1	Heterogeneous nuclear ribonucleoprotein H	identical protein binding (GO:0042802); nucleic acid binding (GO:0003676); poly(U) RNA binding (GO:0008266); protein binding (GO:0005515); RNA binding (GO:0003723)	23	2.50268	2.28783	0.00314283					Transcriptional regulation & co-transcriptional RNA processing	TRUE
P52756	RBM5	RNA-binding protein 5	DNA binding (GO:0003677); metal ion binding (GO:0046872); mRNA binding (GO:0003729); nucleic acid binding (GO:0003676); protein binding (GO:0005515); RNA binding (GO:0003723); zinc ion binding (GO:0008270)	7	2.49073	1.84919	0.00323051					Transcriptional regulation & co-transcriptional RNA processing	FALSE
O43143	DHX15	ATP-dependent RNA helicase DHX15	ATP binding (GO:0005524); ATP hydrolysis activity (GO:0016887); ATP-dependent activity, acting on RNA (GO:0008186); double-stranded RNA binding (GO:0003725); helicase activity (GO:0004386); hydrolase activity (GO:0016787); nucleic acid binding (GO:0003676); nucleotide binding (GO:0000166); protein binding (GO:0005515); RNA binding (GO:0003723); RNA helicase activity (GO:0003724)	26	2.47848	1.84072	0.00332296					Transcriptional regulation & co-transcriptional RNA processing	FALSE
O60508	CDC40	Pre-mRNA-processing factor 17	mRNA binding (GO:0003729); protein binding (GO:0005515); RNA binding (GO:0003723)	1	2.47142	2.27026	0.0033774					Transcriptional regulation & co-transcriptional RNA processing	FALSE
Q9Y3I0	RTCB	RNA-splicing ligase RtcB homolog	GTP binding (GO:0005525); ligase activity (GO:0016874); ligase activity, forming phosphoric ester bonds (GO:0016886); metal ion binding (GO:0046872); nucleotide binding (GO:0000166); protein guanylyltransferase activity (GO:0044600); RNA binding (GO:0003723); RNA ligase (GTP) activity (GO:0170057); vinculin binding (GO:0017166)	1	2.47117	2.60807	0.00337929	48; 37	Human; Mouse	NT2 cell model (neuronal differentiation model; partial pluripotency phenotype); Embryonic stem cells (ESCs); Nanog-LAP (BAC-GFP tagged) ESCs used for IP-MS	AP-MS interactome + co-IP; AP-MS interactome + ChIP-seq	Transcriptional regulation & co-transcriptional RNA processing	FALSE
Q9H0L4	CSTF2T	Cleavage stimulation factor subunit 2 tau variant	mRNA binding (GO:0003729); nucleic acid binding (GO:0003676); protein binding (GO:0005515); RNA binding (GO:0003723)	2	2.47117	2.3157	0.00337933					Transcriptional regulation & co-transcriptional RNA processing	FALSE
P51991	HNRNPA3	Heterogeneous nuclear ribonucleoprotein A3	mRNA 3'-UTR binding (GO:0003730); nucleic acid binding (GO:0003676); protein binding (GO:0005515); RNA binding (GO:0003723)	53	2.46813	2.35073	0.00340304					Transcriptional regulation & co-transcriptional RNA processing	TRUE
Q13151	HNRNPA0	Heterogeneous nuclear ribonucleoprotein A0	mRNA 3'-UTR AU-rich region binding (GO:0035925); mRNA binding (GO:0003729); nucleic acid binding (GO:0003676); protein binding (GO:0005515); protein kinase binding (GO:0019901); RNA binding (GO:0003723)	9	2.43734	3.41067	0.0036531					Transcriptional regulation & co-transcriptional RNA processing	TRUE
Q15637	SF1	Splicing factor 1	identical protein binding (GO:0042802); metal ion binding (GO:0046872); mRNA binding (GO:0003729); nucleic acid binding (GO:0003676); protein binding (GO:0005515); RNA binding (GO:0003723); transcription corepressor activity (GO:0003714); zinc ion binding (GO:0008270)	4	2.43708	1.74696	0.00365527					Transcriptional regulation & co-transcriptional RNA processing	FALSE
Q92841	DDX17	Probable ATP-dependent RNA helicase DDX17	ATP binding (GO:0005524); ATP hydrolysis activity (GO:0016887); ATP-dependent activity, acting on RNA (GO:0008186); helicase activity (GO:0004386); hydrolase activity (GO:0016787); mRNA binding (GO:0003729); nucleic acid binding (GO:0003676); nucleotide binding (GO:0000166); protein binding (GO:0005515); RNA binding (GO:0003723); RNA helicase activity (GO:0003724); transcription coactivator activ…	81	2.42996	2.01681	0.00371568					Transcriptional regulation & co-transcriptional RNA processing	FALSE
Q08211	DHX9	ATP-dependent RNA helicase A	3'-5' DNA helicase activity (GO:0043138); 3'-5' DNA/RNA helicase activity (GO:0033679); 3'-5' RNA helicase activity (GO:0034458); ATP binding (GO:0005524); ATP hydrolysis activity (GO:0016887); catalytic activity, acting on a nucleic acid (GO:0140640); chromatin DNA binding (GO:0031490); DNA binding (GO:0003677); DNA helicase activity (GO:0003678); DNA replication origin binding (GO:0003688); dou…	46	2.42378	2.6332	0.00376892	47	Mouse	Mouse embryonic stem cells (E14Tg2a Flag-Nanog line)	AP-MS interactome	Transcriptional regulation & co-transcriptional RNA processing	FALSE
P38159	RBMX	RNA-binding motif protein, X chromosome	chromatin binding (GO:0003682); identical protein binding (GO:0042802); mRNA binding (GO:0003729); nucleic acid binding (GO:0003676); protein binding (GO:0005515); protein domain specific binding (GO:0019904); RNA binding (GO:0003723); RNA polymerase II cis-regulatory region sequence-specific DNA binding (GO:0000978)	32	2.42299	2.41252	0.0037758					Transcriptional regulation & co-transcriptional RNA processing	FALSE
Q9GZR7	DDX24	ATP-dependent RNA helicase DDX24	ATP binding (GO:0005524); ATP hydrolysis activity (GO:0016887); helicase activity (GO:0004386); hydrolase activity (GO:0016787); nucleic acid binding (GO:0003676); nucleotide binding (GO:0000166); protein binding (GO:0005515); RNA binding (GO:0003723); RNA helicase activity (GO:0003724)	2	2.41833	1.9641	0.00381653	48	Human	NT2 cell model (neuronal differentiation model; partial pluripotency phenotype)	AP-MS interactome + co-IP	Transcriptional regulation & co-transcriptional RNA processing	FALSE
P62304	SNRPE	Small nuclear ribonucleoprotein E	protein binding (GO:0005515); RNA binding (GO:0003723)	1	2.39546	1.92853	0.00402294					Transcriptional regulation & co-transcriptional RNA processing	FALSE
Q00839	HNRNPU	Heterogeneous nuclear ribonucleoprotein U	actin binding (GO:0003779); ATP binding (GO:0005524); chromatin binding (GO:0003682); chromatin DNA binding (GO:0031490); DNA binding (GO:0003677); double-stranded DNA binding (GO:0003690); double-stranded RNA binding (GO:0003725); identical protein binding (GO:0042802); lncRNA binding (GO:0106222); mRNA 3'-UTR binding (GO:0003730); nucleotide binding (GO:0000166); piRNA binding (GO:0034584); pol…	61	2.37909	2.1705	0.00417747					Transcriptional regulation & co-transcriptional RNA processing	TRUE
P23246	SFPQ	Splicing factor, proline- and glutamine-rich	chromatin binding (GO:0003682); DNA binding (GO:0003677); histone deacetylase binding (GO:0042826); nucleic acid binding (GO:0003676); protein binding (GO:0005515); protein homodimerization activity (GO:0042803); RNA binding (GO:0003723); transcription cis-regulatory region binding (GO:0000976)	58	2.37186	2.34495	0.00424755					Transcriptional regulation & co-transcriptional RNA processing	FALSE
Q6UN15	FIP1L1	Pre-mRNA 3'-end-processing factor FIP1	protein binding (GO:0005515); RNA binding (GO:0003723)	7	2.34753	2.37174	0.00449231					Transcriptional regulation & co-transcriptional RNA processing	FALSE
Q9BWF3	RBM4	RNA-binding protein 4	cyclin binding (GO:0030332); metal ion binding (GO:0046872); miRNA binding (GO:0035198); mRNA 3'-UTR binding (GO:0003730); mRNA binding (GO:0003729); nucleic acid binding (GO:0003676); pre-mRNA binding (GO:0036002); pre-mRNA intronic binding (GO:0097157); pre-mRNA intronic pyrimidine-rich binding (GO:0097158); protein binding (GO:0005515); RNA binding (GO:0003723); zinc ion binding (GO:0008270)	18	2.33557	2.27254	0.00461772	48	Human	NT2 cell model (neuronal differentiation model; partial pluripotency phenotype)	AP-MS interactome + co-IP	Transcriptional regulation & co-transcriptional RNA processing	FALSE
Q1KMD3	HNRNPUL2	Heterogeneous nuclear ribonucleoprotein U-like protein 2	RNA binding (GO:0003723)	22	2.32154	2.35993	0.00476934	48	Human	NT2 cell model (neuronal differentiation model; partial pluripotency phenotype)	AP-MS interactome + co-IP	Transcriptional regulation & co-transcriptional RNA processing	TRUE
Q86XP3	DDX42	ATP-dependent RNA helicase DDX42	ATP binding (GO:0005524); ATP hydrolysis activity (GO:0016887); helicase activity (GO:0004386); hydrolase activity (GO:0016787); nucleic acid binding (GO:0003676); nucleotide binding (GO:0000166); protein binding (GO:0005515); RNA binding (GO:0003723); RNA helicase activity (GO:0003724)	9	2.31188	1.98373	0.0048766					Transcriptional regulation & co-transcriptional RNA processing	FALSE
Q8IXT5	RBM12B	RNA-binding protein 12B	nucleic acid binding (GO:0003676); protein binding (GO:0005515); RNA binding (GO:0003723)	3	2.30402	1.86656	0.00496574					Transcriptional regulation & co-transcriptional RNA processing	FALSE
Q9Y580	RBM7	RNA-binding protein 7	14-3-3 protein binding (GO:0071889); nucleic acid binding (GO:0003676); pre-mRNA intronic binding (GO:0097157); protein binding (GO:0005515); RNA binding (GO:0003723); single-stranded RNA binding (GO:0003727); snRNA binding (GO:0017069)	2	2.28173	2.15701	0.0052272					Transcriptional regulation & co-transcriptional RNA processing	FALSE
Q9C0J8	WDR33	pre-mRNA 3' end processing protein WDR33	protein binding (GO:0005515); RNA binding (GO:0003723)	1	2.27172	1.5695	0.00534906	47	Mouse	Mouse embryonic stem cells (E14Tg2a Flag-Nanog line)	AP-MS interactome	Transcriptional regulation & co-transcriptional RNA processing	FALSE
Q9UQ35	SRRM2	Serine/arginine repetitive matrix protein 2	C2H2 zinc finger domain binding (GO:0070742); mRNA binding (GO:0003729); protein binding (GO:0005515); RNA binding (GO:0003723)	4	2.24643	1.87045	0.00566985					Transcriptional regulation & co-transcriptional RNA processing	FALSE
Q7L014	DDX46	Probable ATP-dependent RNA helicase DDX46	ATP binding (GO:0005524); ATP hydrolysis activity (GO:0016887); helicase activity (GO:0004386); hydrolase activity (GO:0016787); nucleic acid binding (GO:0003676); nucleotide binding (GO:0000166); protein binding (GO:0005515); RNA binding (GO:0003723); RNA helicase activity (GO:0003724)	1	2.24542	2.34171	0.00568301					Transcriptional regulation & co-transcriptional RNA processing	FALSE
Q12872	SFSWAP	Splicing factor, suppressor of white-apricot homolog	protein binding (GO:0005515); RNA binding (GO:0003723)	3	2.23426	2.24837	0.00583102					Transcriptional regulation & co-transcriptional RNA processing	FALSE
Q07955	SRSF1	Serine/arginine-rich splicing factor 1	DNA topoisomerase binding (GO:0044547); mRNA binding (GO:0003729); nucleic acid binding (GO:0003676); protein binding (GO:0005515); RNA binding (GO:0003723); RS domain binding (GO:0050733)	25	2.20767	1.92343	0.00619914					Transcriptional regulation & co-transcriptional RNA processing	FALSE
Q9HCG8	CWC22	Pre-mRNA-splicing factor CWC22 homolog	protein binding (GO:0005515); RNA binding (GO:0003723)	2	2.2059	1.47681	0.00622441					Transcriptional regulation & co-transcriptional RNA processing	FALSE
P31942	HNRNPH3	Heterogeneous nuclear ribonucleoprotein H3	nucleic acid binding (GO:0003676); protein binding (GO:0005515); RNA binding (GO:0003723)	17	2.20349	2.22785	0.00625907					Transcriptional regulation & co-transcriptional RNA processing	TRUE
Q5T8P6	RBM26	RNA-binding protein 26	metal ion binding (GO:0046872); nucleic acid binding (GO:0003676); protein binding (GO:0005515); RNA binding (GO:0003723); zinc ion binding (GO:0008270)	1	2.17616	1.82152	0.00666559					Transcriptional regulation & co-transcriptional RNA processing	FALSE
Q13769	THOC5	THO complex subunit 5 homolog	mRNA binding (GO:0003729); protein binding (GO:0005515); RNA binding (GO:0003723)	1	2.16768	2.78895	0.00679705	37	Mouse	Embryonic stem cells (ESCs); Nanog-LAP (BAC-GFP tagged) ESCs used for IP-MS	AP-MS interactome + ChIP-seq	Transcriptional regulation & co-transcriptional RNA processing	FALSE
Q96PU8	QKI	KH domain-containing RNA-binding protein QKI	DNA binding (GO:0003677); internal N(7)-methylguanine-containing RNA reader activity (GO:0160089); miRNA binding (GO:0035198); mRNA 3'-UTR binding (GO:0003730); mRNA binding (GO:0003729); nucleic acid binding (GO:0003676); protein binding (GO:0005515); RNA binding (GO:0003723); SH3 domain binding (GO:0017124); transcription coactivator activity (GO:0003713)	7	2.16335	1.12859	0.00686512					Transcriptional regulation & co-transcriptional RNA processing	FALSE
Q8N1G2	CMTR1	Cap-specific mRNA (nucleoside-2'-O-)-methyltransferase 1	methyltransferase activity (GO:0008168); methyltransferase cap1 activity (GO:0004483); nucleic acid binding (GO:0003676); transferase activity (GO:0016740)	1	2.15407	2.35305	0.00701344					Transcriptional regulation & co-transcriptional RNA processing	FALSE
Q01130	SRSF2	Serine/arginine-rich splicing factor 2	mRNA binding (GO:0003729); nucleic acid binding (GO:0003676); protein binding (GO:0005515); RNA binding (GO:0003723); transcription corepressor activity (GO:0003714)	7	2.13387	2.72074	0.00734732					Transcriptional regulation & co-transcriptional RNA processing	FALSE
P62316	SNRPD2	Small nuclear ribonucleoprotein Sm D2	protein binding (GO:0005515); RNA binding (GO:0003723)	5	2.12541	1.45585	0.00749192					Transcriptional regulation & co-transcriptional RNA processing	FALSE
Q9H0G5	NSRP1	Nuclear speckle splicing regulatory protein 1	mRNA binding (GO:0003729); protein binding (GO:0005515); RNA binding (GO:0003723)	3	2.11216	1.55205	0.00772394					Transcriptional regulation & co-transcriptional RNA processing	FALSE
P07910	HNRNPC	Heterogeneous nuclear ribonucleoproteins C1/C2	identical protein binding (GO:0042802); mRNA 3'-UTR binding (GO:0003730); N6-methyladenosine-containing RNA reader activity (GO:1990247); nucleic acid binding (GO:0003676); nucleosomal DNA binding (GO:0031492); poly(U) RNA binding (GO:0008266); protein binding (GO:0005515); RNA binding (GO:0003723); telomerase RNA binding (GO:0070034)	24	2.04989	2.30936	0.00891486					Transcriptional regulation & co-transcriptional RNA processing	TRUE
P63162	SNRPN	Small nuclear ribonucleoprotein-associated protein N	protein binding (GO:0005515); RNA binding (GO:0003723); snRNP binding (GO:0070990)	1	2.01821	2.53201	0.00958939					Transcriptional regulation & co-transcriptional RNA processing	FALSE
Q9Y5S9	RBM8A	RNA-binding protein 8A	mRNA binding (GO:0003729); nucleic acid binding (GO:0003676); protein binding (GO:0005515); RNA binding (GO:0003723)	3	2.01618	1.46964	0.00963425					Transcriptional regulation & co-transcriptional RNA processing	FALSE
P52272	HNRNPM	Heterogeneous nuclear ribonucleoprotein M	nucleic acid binding (GO:0003676); protein binding (GO:0005515); protein domain specific binding (GO:0019904); RNA binding (GO:0003723)	16	1.99376	1.79762	0.0101447	50	Mouse	Mouse embryonic stem cells (mESCs)	AP-MS interactome	Transcriptional regulation & co-transcriptional RNA processing	TRUE
O75643	SNRNP200	U5 small nuclear ribonucleoprotein 200 kDa helicase	ATP binding (GO:0005524); ATP hydrolysis activity (GO:0016887); helicase activity (GO:0004386); hydrolase activity (GO:0016787); identical protein binding (GO:0042802); nucleic acid binding (GO:0003676); nucleotide binding (GO:0000166); protein binding (GO:0005515); RNA binding (GO:0003723); RNA helicase activity (GO:0003724)	4	1.9902	1.30794	0.0102283					Transcriptional regulation & co-transcriptional RNA processing	FALSE
O94906	PRPF6	Pre-mRNA-processing factor 6	identical protein binding (GO:0042802); protein binding (GO:0005515); protein-macromolecule adaptor activity (GO:0030674); ribonucleoprotein complex binding (GO:0043021); RNA binding (GO:0003723)	1	1.98008	2.03797	0.0104694					Transcriptional regulation & co-transcriptional RNA processing	FALSE
P10155	RO60	RNA-binding protein RO60	metal ion binding (GO:0046872); protein binding (GO:0005515); RNA binding (GO:0003723)	2	1.97952	1.04027	0.0104829					Transcriptional regulation & co-transcriptional RNA processing	FALSE
Q13247	SRSF6	Serine/arginine-rich splicing factor 6	mRNA binding (GO:0003729); nucleic acid binding (GO:0003676); pre-mRNA binding (GO:0036002); protein binding (GO:0005515); RNA binding (GO:0003723)	7	1.83288	1.5566	0.0146934					Transcriptional regulation & co-transcriptional RNA processing	FALSE
Q08170	SRSF4	Serine/arginine-rich splicing factor 4	mRNA binding (GO:0003729); nucleic acid binding (GO:0003676); protein binding (GO:0005515); RNA binding (GO:0003723); sequence-specific mRNA binding (GO:1990825)	9	1.8226	1.68854	0.0150452					Transcriptional regulation & co-transcriptional RNA processing	FALSE
Q12874	SF3A3	Splicing factor 3A subunit 3	metal ion binding (GO:0046872); nucleic acid binding (GO:0003676); protein binding (GO:0005515); RNA binding (GO:0003723); zinc ion binding (GO:0008270)	1	1.81548	1.96385	0.0152941					Transcriptional regulation & co-transcriptional RNA processing	FALSE
Q15459	SF3A1	Splicing factor 3A subunit 1	protein binding (GO:0005515); RNA binding (GO:0003723)	9	1.80825	1.72326	0.0155507					Transcriptional regulation & co-transcriptional RNA processing	FALSE
Q9NPE3	NOP10	H/ACA ribonucleoprotein complex subunit 3	box H/ACA snoRNA binding (GO:0034513); protein binding (GO:0005515); RNA binding (GO:0003723); snoRNA binding (GO:0030515); telomerase RNA binding (GO:0070034)	1	1.7922	1.44566	0.016136					Transcriptional regulation & co-transcriptional RNA processing	FALSE
Q9H7N4	SCAF1	Splicing factor, arginine/serine-rich 19	protein binding (GO:0005515); protein domain specific binding (GO:0019904); RNA binding (GO:0003723); RNA polymerase II C-terminal domain binding (GO:0099122)	2	1.7381	0.866031	0.0182768					Transcriptional regulation & co-transcriptional RNA processing	FALSE
Q16629	SRSF7	Serine/arginine-rich splicing factor 7	metal ion binding (GO:0046872); mRNA binding (GO:0003729); nucleic acid binding (GO:0003676); protein binding (GO:0005515); protein domain specific binding (GO:0019904); RNA binding (GO:0003723); zinc ion binding (GO:0008270)	6	1.70917	2.06195	0.0195359					Transcriptional regulation & co-transcriptional RNA processing	FALSE
P26368	U2AF2	Splicing factor U2AF 65 kDa subunit	C2H2 zinc finger domain binding (GO:0070742); enzyme binding (GO:0019899); molecular function inhibitor activity (GO:0140678); nucleic acid binding (GO:0003676); poly-pyrimidine tract binding (GO:0008187); pre-mRNA 3'-splice site binding (GO:0030628); protein binding (GO:0005515); RNA binding (GO:0003723)	1	1.70028	1.12305	0.0199398					Transcriptional regulation & co-transcriptional RNA processing	FALSE
Q9UK45	LSM7	U6 snRNA-associated Sm-like protein LSm7	protein binding (GO:0005515); RNA binding (GO:0003723); U6 snRNA binding (GO:0017070)	2	1.64785	0.720275	0.0224983					Transcriptional regulation & co-transcriptional RNA processing	FALSE
Q8NI27	THOC2	THO complex subunit 2	mRNA binding (GO:0003729); protein binding (GO:0005515); RNA binding (GO:0003723)	1	1.63997	1.57968	0.0229102					Transcriptional regulation & co-transcriptional RNA processing	FALSE
Q14498	RBM39	RNA-binding protein 39	nucleic acid binding (GO:0003676); protein binding (GO:0005515); RNA binding (GO:0003723); RS domain binding (GO:0050733); U1 snRNP binding (GO:1990446)	2	1.5932	1.08724	0.0255153					Transcriptional regulation & co-transcriptional RNA processing	FALSE
Q6P2Q9	PRPF8	Pre-mRNA-processing-splicing factor 8	K63-linked polyubiquitin modification-dependent protein binding (GO:0070530); metal-dependent deubiquitinase activity (GO:0140492); peptidase activity (GO:0008233); pre-mRNA intronic binding (GO:0097157); protein binding (GO:0005515); RNA binding (GO:0003723); U1 snRNA binding (GO:0030619); U2 snRNA binding (GO:0030620); U5 snRNA binding (GO:0030623); U6 snRNA binding (GO:0017070)	2	1.53328	1.02697	0.0292902					Transcriptional regulation & co-transcriptional RNA processing	FALSE
Q86V81	ALYREF	THO complex subunit 4	C5-methylcytidine-containing RNA reader activity (GO:0062153); mRNA binding (GO:0003729); nucleic acid binding (GO:0003676); protein binding (GO:0005515); RNA binding (GO:0003723)	5	1.48995	0.727071	0.0323632	48	Human	NT2 cell model (neuronal differentiation model; partial pluripotency phenotype)	AP-MS interactome + co-IP	Transcriptional regulation & co-transcriptional RNA processing	FALSE
Q9UKM9	RALY	RNA-binding protein Raly	nucleic acid binding (GO:0003676); protein binding (GO:0005515); RNA binding (GO:0003723); transcription coregulator activity (GO:0003712)	1	1.43473	1.01039	0.0367507	47	Mouse	Mouse embryonic stem cells (E14Tg2a Flag-Nanog line)	AP-MS interactome	Transcriptional regulation & co-transcriptional RNA processing	FALSE
Q15428	SF3A2	Splicing factor 3A subunit 2	metal ion binding (GO:0046872); nucleic acid binding (GO:0003676); protein binding (GO:0005515); RNA binding (GO:0003723); zinc ion binding (GO:0008270)	1	1.39379	0.75765	0.0403843					Transcriptional regulation & co-transcriptional RNA processing	FALSE
Q9Y383	LUC7L2	Putative RNA-binding protein Luc7-like 2	enzyme binding (GO:0019899); mRNA binding (GO:0003729); RNA binding (GO:0003723)	2	1.34648	0.855244	0.045032					Transcriptional regulation & co-transcriptional RNA processing	FALSE
O75400	PRPF40A	Pre-mRNA-processing factor 40 homolog A	protein binding (GO:0005515); RNA binding (GO:0003723)	3	1.32183	0.932026	0.0476612					Transcriptional regulation & co-transcriptional RNA processing	FALSE
P51532	SMARCA4	Transcription activator BRG1	ATP binding (GO:0005524); ATP hydrolysis activity (GO:0016887); ATP-dependent activity, acting on DNA (GO:0008094); ATP-dependent chromatin remodeler activity (GO:0140658); chromatin binding (GO:0003682); DNA binding (GO:0003677); DNA polymerase binding (GO:0070182); helicase activity (GO:0004386); histone binding (GO:0042393); hydrolase activity (GO:0016787); identical protein binding (GO:004280…	4	3.77923	2.24818	0.000166254	11	Mouse	Mouse embryonic stem cells (mESCs)	Protein complex isolation (affinity capture; MS/Western in BioGRID)	BAF (SWI/SNF) chromatin remodeling	FALSE
Q15532	SS18	Protein SSXT	protein binding (GO:0005515); transcription coactivator activity (GO:0003713)	4	3.42607	3.14454	0.000374908					BAF (SWI/SNF) chromatin remodeling	FALSE
Q8NFD5	ARID1B	AT-rich interactive domain-containing protein 1B	DNA binding (GO:0003677); nucleosome binding (GO:0031491); protein binding (GO:0005515); transcription coactivator activity (GO:0003713)	7	3.37927	2.17425	0.000417573	48	Human	NT2 cell model (neuronal differentiation model; partial pluripotency phenotype)	AP-MS interactome + co-IP	BAF (SWI/SNF) chromatin remodeling	FALSE
O14497	ARID1A	AT-rich interactive domain-containing protein 1A	DNA binding (GO:0003677); nuclear receptor binding (GO:0016922); nucleosome binding (GO:0031491); protein binding (GO:0005515); transcription coactivator activity (GO:0003713)	18	3.1633	2.39564	0.000686596	47	Mouse	Mouse embryonic stem cells (E14Tg2a Flag-Nanog line)	AP-MS interactome	BAF (SWI/SNF) chromatin remodeling	FALSE
Q92922	SMARCC1	SWI/SNF complex subunit SMARCC1	chromatin binding (GO:0003682); histone binding (GO:0042393); nucleosomal DNA binding (GO:0031492); protein binding (GO:0005515); transcription coactivator activity (GO:0003713)	6	2.82361	2.90486	0.00150103					BAF (SWI/SNF) chromatin remodeling	FALSE
O96019	ACTL6A	Actin-like protein 6A	chromatin binding (GO:0003682); nucleosomal DNA binding (GO:0031492); protein binding (GO:0005515); transcription coactivator activity (GO:0003713)	4	2.66053	2.13871	0.0021851					BAF (SWI/SNF) chromatin remodeling	FALSE
Q92785	DPF2	Zinc finger protein ubi-d4	histone H3K14ac reader activity (GO:0140015); histone H3K9me2/3 reader activity (GO:0062072); histone H4K16ac reader activity (GO:0140046); metal ion binding (GO:0046872); protein binding (GO:0005515); transcription coregulator activity (GO:0003712); transcription corepressor activity (GO:0003714); zinc ion binding (GO:0008270)	2	2.63807	1.98263	0.00230105	47	Mouse	Mouse embryonic stem cells (E14Tg2a Flag-Nanog line)	AP-MS interactome	BAF (SWI/SNF) chromatin remodeling	FALSE
Q969G3	SMARCE1	SWI/SNF-related matrix-associated actin-dependent regulator of chromatin subfamily E member 1	chromatin binding (GO:0003682); DNA binding (GO:0003677); N-acetyltransferase activity (GO:0008080); nuclear receptor binding (GO:0016922); nucleosomal DNA binding (GO:0031492); protein binding (GO:0005515); RNA binding (GO:0003723); transcription coactivator activity (GO:0003713)	1	2.50147	3.11248	0.00315156					BAF (SWI/SNF) chromatin remodeling	FALSE
P51531	SMARCA2	Probable global transcription activator SNF2L2	ATP binding (GO:0005524); ATP hydrolysis activity (GO:0016887); ATP-dependent activity, acting on DNA (GO:0008094); chromatin binding (GO:0003682); DNA binding (GO:0003677); helicase activity (GO:0004386); histone binding (GO:0042393); hydrolase activity (GO:0016787); nucleosome array spacer activity (GO:0140750); protein binding (GO:0005515); transcription cis-regulatory region binding (GO:00009…	2	1.76357	0.918724	0.0172356	11	Mouse	Mouse embryonic stem cells (mESCs)	Protein complex isolation (affinity capture; MS/Western in BioGRID)	BAF (SWI/SNF) chromatin remodeling	FALSE
P10588	NR2F6	Nuclear receptor subfamily 2 group F member 6	DNA binding (GO:0003677); DNA-binding transcription factor activity (GO:0003700); DNA-binding transcription factor activity, RNA polymerase II-specific (GO:0000981); DNA-binding transcription repressor activity, RNA polymerase II-specific (GO:0001227); metal ion binding (GO:0046872); nuclear receptor activity (GO:0004879); protein binding (GO:0005515); RNA polymerase II cis-regulatory region sequ…	1	5.40041	6.88098	3.97731e-06					Secreted/ECM/membrane (likely indirect/background)	FALSE
Q14699	RFTN1	Raftlin	double-stranded RNA binding (GO:0003725)	1	4.9216	2.63083	1.19785e-05					Secreted/ECM/membrane (likely indirect/background)	FALSE
Q76M96	CCDC80	Coiled-coil domain-containing protein 80	fibronectin binding (GO:0001968); glycosaminoglycan binding (GO:0005539); heparin binding (GO:0008201)	2	4.69258	2.24254	2.02966e-05					Secreted/ECM/membrane (likely indirect/background)	FALSE
P28300	LOX	Protein-lysine 6-oxidase	collagen binding (GO:0005518); copper ion binding (GO:0005507); metal ion binding (GO:0046872); molecular adaptor activity (GO:0060090); oxidoreductase activity (GO:0016491); oxidoreductase activity, acting on the CH-NH2 group of donors, oxygen as acceptor (GO:0016641); protein binding (GO:0005515); protein-lysine 6-oxidase activity (GO:0004720); small molecule binding (GO:0036094)	4	3.67405	3.54775	0.000211813					Secreted/ECM/membrane (likely indirect/background)	FALSE
O14524	NEMP1	Nuclear envelope integral membrane protein 1	protein binding (GO:0005515)	2	3.30187	2.46905	0.000499038					Secreted/ECM/membrane (likely indirect/background)	FALSE
Q9BTV4	TMEM43	Transmembrane protein 43	identical protein binding (GO:0042802); protein binding (GO:0005515); voltage-gated monoatomic cation channel activity (GO:0022843); voltage-gated potassium channel activity (GO:0005249); voltage-gated sodium channel activity (GO:0005248)	2	3.1319	2.21847	0.000738069					Secreted/ECM/membrane (likely indirect/background)	FALSE
P05556	ITGB1	Integrin beta-1	actin binding (GO:0003779); C-X3-C chemokine binding (GO:0019960); cadherin binding (GO:0045296); calcium ion binding (GO:0005509); cell adhesion molecule binding (GO:0050839); cell adhesion receptor activity (GO:0004895); collagen binding involved in cell-matrix adhesion (GO:0098639); coreceptor activity (GO:0015026); fibronectin binding (GO:0001968); integrin binding (GO:0005178); integrin bind…	3	3.00676	2.51939	0.000984554					Secreted/ECM/membrane (likely indirect/background)	FALSE
Q06124	PTPN11	Tyrosine-protein phosphatase non-receptor type 11	cadherin binding (GO:0045296); cell adhesion molecule binding (GO:0050839); hydrolase activity (GO:0016787); insulin receptor binding (GO:0005158); molecular adaptor activity (GO:0060090); non-membrane spanning protein tyrosine phosphatase activity (GO:0004726); peptide hormone receptor binding (GO:0051428); phosphoprotein phosphatase activity (GO:0004721); phosphotyrosine residue binding (GO:000…	2	2.94155	1.88902	0.00114406					Secreted/ECM/membrane (likely indirect/background)	FALSE
P04150	NR3C1	Glucocorticoid receptor	core promoter sequence-specific DNA binding (GO:0001046); DNA binding (GO:0003677); DNA-binding transcription activator activity, RNA polymerase II-specific (GO:0001228); DNA-binding transcription factor activity (GO:0003700); DNA-binding transcription factor activity, RNA polymerase II-specific (GO:0000981); DNA-binding transcription repressor activity, RNA polymerase II-specific (GO:0001227); e…	2	2.88205	2.40442	0.00131204					Secreted/ECM/membrane (likely indirect/background)	FALSE
Q9Y2W1	THRAP3	Thyroid hormone receptor-associated protein 3	ATP binding (GO:0005524); DNA binding (GO:0003677); nuclear thyroid hormone receptor binding (GO:0046966); nuclear vitamin D receptor binding (GO:0042809); nucleotide binding (GO:0000166); phosphoprotein binding (GO:0051219); RNA binding (GO:0003723); RNA polymerase II cis-regulatory region sequence-specific DNA binding (GO:0000978); transcription coactivator activity (GO:0003713); transcription …	19	2.68393	2.52162	0.00207046					Secreted/ECM/membrane (likely indirect/background)	FALSE
Q9HD15	SRA1	Steroid receptor RNA activator 1	protein binding (GO:0005515); steroid receptor RNA activator RNA binding (GO:0002153); transcription coactivator activity (GO:0003713)	1	2.59367	1.41007	0.00254878					Secreted/ECM/membrane (likely indirect/background)	FALSE
Q9Y3B3	TMED7	Transmembrane emp24 domain-containing protein 7	No GO MF annotation (GOA human GAF)	2	2.58476	1.25489	0.0026016					Secreted/ECM/membrane (likely indirect/background)	FALSE
Q9H3N1	TMX1	Thioredoxin-related transmembrane protein 1	disulfide oxidoreductase activity (GO:0015036); enzyme inhibitor activity (GO:0004857); isomerase activity (GO:0016853); protein binding (GO:0005515); protein disulfide isomerase activity (GO:0003756); protein-disulfide reductase activity (GO:0015035)	1	2.5771	1.55916	0.00264791					Secreted/ECM/membrane (likely indirect/background)	FALSE
P62072	TIMM10	Mitochondrial import inner membrane translocase subunit Tim10	membrane insertase activity (GO:0032977); metal ion binding (GO:0046872); protein binding (GO:0005515); protein homodimerization activity (GO:0042803); protein-folding chaperone binding (GO:0051087); zinc ion binding (GO:0008270)	1	2.55154	3.79837	0.00280843					Secreted/ECM/membrane (likely indirect/background)	FALSE
Q96EK7	FAM120B	Constitutive coactivator of peroxisome proliferator-activated receptor gamma	protein binding (GO:0005515)	1	2.53964	1.22966	0.00288645					Secreted/ECM/membrane (likely indirect/background)	FALSE
P22736	NR4A1	Nuclear receptor subfamily 4immunitygroup A member 1	DNA binding (GO:0003677); DNA-binding transcription activator activity, RNA polymerase II-specific (GO:0001228); DNA-binding transcription factor activity (GO:0003700); DNA-binding transcription factor activity, RNA polymerase II-specific (GO:0000981); double-stranded DNA binding (GO:0003690); identical protein binding (GO:0042802); lipopolysaccharide binding (GO:0001530); metal ion binding (GO:0…	1	2.36018	1.99988	0.00436338					Secreted/ECM/membrane (likely indirect/background)	FALSE
Q9HCD5	NCOA5	Nuclear receptor coactivator 5	chromatin binding (GO:0003682); protein binding (GO:0005515); RNA binding (GO:0003723); transcription corepressor activity (GO:0003714)	5	2.30451	1.24346	0.00496004					Secreted/ECM/membrane (likely indirect/background)	FALSE
Q96PV6	LENG8	Leukocyte receptor cluster member 8	protein binding (GO:0005515)	1	2.02531	2.13531	0.00943391					Secreted/ECM/membrane (likely indirect/background)	FALSE
Q9Y3F4	STRAP	Serine-threonine kinase receptor-associated protein	mRNA binding (GO:0003729); protein binding (GO:0005515); RNA binding (GO:0003723); signaling receptor binding (GO:0005102); U2 snRNP binding (GO:1990447)	2	1.99927	1.22672	0.0100168					Secreted/ECM/membrane (likely indirect/background)	FALSE
Q12907	LMAN2	Vesicular integral-membrane protein VIP36	carbohydrate binding (GO:0030246); D-mannose binding (GO:0005537); heat shock protein binding (GO:0031072); metal ion binding (GO:0046872); protein binding (GO:0005515)	2	1.75429	0.925266	0.0176081					Secreted/ECM/membrane (likely indirect/background)	FALSE
Q9H6S3	EPS8L2	Epidermal growth factor receptor kinase substrate 8-like protein 2	actin binding (GO:0003779); cadherin binding (GO:0045296); guanyl-nucleotide exchange factor activity (GO:0005085); protein binding (GO:0005515)	1	1.59217	1.37645	0.025576					Secreted/ECM/membrane (likely indirect/background)	FALSE
Q15363	TMED2	Transmembrane emp24 domain-containing protein 2	frizzled binding (GO:0005109); protein binding (GO:0005515); smoothened binding (GO:0005119)	1	1.57183	1.28385	0.0268021					Secreted/ECM/membrane (likely indirect/background)	FALSE
P17676	CEBPB	CCAAT/enhancer-binding protein beta	chromatin binding (GO:0003682); chromatin DNA binding (GO:0031490); DNA binding (GO:0003677); DNA-binding transcription activator activity, RNA polymerase II-specific (GO:0001228); DNA-binding transcription factor activity (GO:0003700); DNA-binding transcription factor activity, RNA polymerase II-specific (GO:0000981); DNA-binding transcription factor binding (GO:0140297); DNA-binding transcripti…	1	3.96658	1.73464	0.000108					Mechanical & growth factor signaling / mesenchymal identity	FALSE
Q92908	GATA6	Transcription factor GATA-6	chromatin binding (GO:0003682); DNA binding (GO:0003677); DNA-binding transcription factor activity (GO:0003700); DNA-binding transcription factor activity, RNA polymerase II-specific (GO:0000981); DNA-binding transcription factor binding (GO:0140297); metal ion binding (GO:0046872); NFAT protein binding (GO:0051525); protein binding (GO:0005515); protein kinase binding (GO:0019901); RNA polymera…	2	3.39205	3.0295	0.000405463					Mechanical & growth factor signaling / mesenchymal identity	FALSE
P37275	ZEB1	Zinc finger E-box-binding homeobox 1	chromatin binding (GO:0003682); DNA binding (GO:0003677); DNA-binding transcription factor activity (GO:0003700); DNA-binding transcription factor activity, RNA polymerase II-specific (GO:0000981); DNA-binding transcription repressor activity, RNA polymerase II-specific (GO:0001227); E-box binding (GO:0070888); metal ion binding (GO:0046872); protein binding (GO:0005515); RNA polymerase II cis-re…	4	3.15476	2.25033	0.000700233					Mechanical & growth factor signaling / mesenchymal identity	FALSE
P42226	STAT6	Signal transducer and activator of transcription 6	DNA binding (GO:0003677); DNA-binding transcription activator activity, RNA polymerase II-specific (GO:0001228); DNA-binding transcription factor activity (GO:0003700); DNA-binding transcription factor activity, RNA polymerase II-specific (GO:0000981); identical protein binding (GO:0042802); protein binding (GO:0005515); protein phosphatase binding (GO:0019903); RNA polymerase II cis-regulatory r…	2	3.1227	2.05592	0.000753871					Mechanical & growth factor signaling / mesenchymal identity	FALSE
P46937	YAP1	Transcriptional coactivator YAP1	chromatin binding (GO:0003682); DNA-binding transcription factor binding (GO:0140297); proline-rich region binding (GO:0070064); protein binding (GO:0005515); RNA polymerase II cis-regulatory region sequence-specific DNA binding (GO:0000978); transcription cis-regulatory region binding (GO:0000976); transcription coactivator activity (GO:0003713); transcription coregulator activity (GO:0003712); …	5	2.56755	3.46027	0.00270673					Mechanical & growth factor signaling / mesenchymal identity	FALSE
Q15796	SMAD2	Mothers against decapentaplegic homolog 2	chromatin binding (GO:0003682); cis-regulatory region sequence-specific DNA binding (GO:0000987); co-SMAD binding (GO:0070410); disordered domain specific binding (GO:0097718); DNA binding (GO:0003677); DNA-binding transcription activator activity, RNA polymerase II-specific (GO:0001228); DNA-binding transcription factor activity (GO:0003700); DNA-binding transcription factor activity, RNA polyme…	3	2.43044	1.98563	0.0037116					Mechanical & growth factor signaling / mesenchymal identity	FALSE
Q99594	TEAD3	Transcriptional enhancer factor TEF-5	DNA binding (GO:0003677); DNA-binding transcription factor activity (GO:0003700); DNA-binding transcription factor activity, RNA polymerase II-specific (GO:0000981); protein binding (GO:0005515); RNA polymerase II cis-regulatory region sequence-specific DNA binding (GO:0000978); RNA polymerase II-specific DNA-binding transcription factor binding (GO:0061629)	4	2.41499	1.08251	0.00384605					Mechanical & growth factor signaling / mesenchymal identity	FALSE
Q15672	TWIST1	Twist-related protein 1	bHLH transcription factor binding (GO:0043425); cis-regulatory region sequence-specific DNA binding (GO:0000987); DNA binding (GO:0003677); DNA-binding transcription activator activity, RNA polymerase II-specific (GO:0001228); DNA-binding transcription factor activity (GO:0003700); DNA-binding transcription factor activity, RNA polymerase II-specific (GO:0000981); DNA-binding transcription factor…	1	2.01183	1.87624	0.00973133					Mechanical & growth factor signaling / mesenchymal identity	FALSE
P08670	VIM	Vimentin	double-stranded RNA binding (GO:0003725); identical protein binding (GO:0042802); keratin filament binding (GO:1990254); molecular adaptor activity (GO:0060090); protein binding (GO:0005515); protein domain specific binding (GO:0019904); RNA binding (GO:0003723); scaffold protein binding (GO:0097110); structural constituent of cytoskeleton (GO:0005200); structural constituent of eye lens (GO:0005…	5	1.85341	0.577765	0.0140148					Mechanical & growth factor signaling / mesenchymal identity	TRUE
Q15648	MED1	Mediator of RNA polymerase II transcription subunit 1	chromatin binding (GO:0003682); DNA binding (GO:0003677); DNA-binding transcription factor binding (GO:0140297); LBD domain binding (GO:0050693); nuclear estrogen receptor binding (GO:0030331); nuclear receptor binding (GO:0016922); nuclear retinoic acid receptor binding (GO:0042974); nuclear thyroid hormone receptor binding (GO:0046966); nuclear vitamin D receptor binding (GO:0042809); peroxisom…	2	3.12158	2.06697	0.000755815					Transcriptional regulation & co-transcriptional RNA processing	FALSE
Q96G25	MED8	Mediator of RNA polymerase II transcription subunit 8	protein binding (GO:0005515); RNA polymerase II cis-regulatory region sequence-specific DNA binding (GO:0000978); transcription coregulator activity (GO:0003712)	2	2.51768	1.48908	0.00303614					Transcriptional regulation & co-transcriptional RNA processing	FALSE
Q93074	MED12	Mediator of RNA polymerase II transcription subunit 12	beta-catenin binding (GO:0008013); chromatin binding (GO:0003682); nuclear thyroid hormone receptor binding (GO:0046966); nuclear vitamin D receptor binding (GO:0042809); protein binding (GO:0005515); RNA polymerase II cis-regulatory region sequence-specific DNA binding (GO:0000978); transcription coactivator activity (GO:0003713); transcription coregulator activity (GO:0003712); ubiquitin protei…	1	2.47778	3.67753	0.00332831	51	(BioGRID: Human)	Embryonic stem cells (ESCs; species not explicit in abstract)	Targeted interaction + ChIP	Transcriptional regulation & co-transcriptional RNA processing	FALSE
Q96MH2	HEXIM2	Protein HEXIM2	7SK snRNA binding (GO:0097322); cyclin-dependent protein serine/threonine kinase inhibitor activity (GO:0004861); identical protein binding (GO:0042802); protein binding (GO:0005515); snRNA binding (GO:0017069)	1	3.77581	1.42221	0.000167567					Transcriptional regulation & co-transcriptional RNA processing	FALSE
O94992	HEXIM1	Protein HEXIM1	7SK snRNA binding (GO:0097322); cyclin-dependent protein serine/threonine kinase inhibitor activity (GO:0004861); identical protein binding (GO:0042802); P-TEFb complex binding (GO:0106140); protein binding (GO:0005515); protein kinase inhibitor activity (GO:0004860); snRNA binding (GO:0017069); transcription regulator inhibitor activity (GO:0140416)	3	3.0622	3.40009	0.000866556					Transcriptional regulation & co-transcriptional RNA processing	FALSE
O00267	SUPT5H	Transcription elongation factor SPT5	enzyme binding (GO:0019899); mRNA binding (GO:0003729); protein binding (GO:0005515); protein heterodimerization activity (GO:0046982); RNA binding (GO:0003723); RNA polymerase inhibitor activity (GO:0140870)	25	3.01978	2.45032	0.000955485					Transcriptional regulation & co-transcriptional RNA processing	FALSE
Q7L2J0	MEPCE	7SK snRNA methylphosphate capping enzyme	7SK snRNA binding (GO:0097322); methyltransferase activity (GO:0008168); O-methyltransferase activity (GO:0008171); protein binding (GO:0005515); RNA 5'-gamma-phosphate methyltransferase activity (GO:1990276); RNA binding (GO:0003723); RNA methyltransferase activity (GO:0008173); S-adenosylmethionine-dependent methyltransferase activity (GO:0008757); snRNA binding (GO:0017069); transferase activi…	1	2.91418	4.56721	0.00121848					Transcriptional regulation & co-transcriptional RNA processing	FALSE
Q9UHB7	AFF4	AF4/FMR2 family member 4	protein binding (GO:0005515); transcription coregulator activity (GO:0003712)	1	2.90338	2.58916	0.00124916					Transcriptional regulation & co-transcriptional RNA processing	FALSE
Q9H3P2	NELFA	Negative elongation factor A	chromatin binding (GO:0003682); molecular adaptor activity (GO:0060090); protein binding (GO:0005515); RNA polymerase inhibitor activity (GO:0140870)	3	2.82132	2.38661	0.00150895					Transcriptional regulation & co-transcriptional RNA processing	FALSE
P50750	CDK9	Cyclin-dependent kinase 9	7SK snRNA binding (GO:0097322); ATP binding (GO:0005524); chromatin binding (GO:0003682); cyclin-dependent protein serine/threonine kinase activity (GO:0004693); DNA binding (GO:0003677); histone H1-4S187 kinase activity (GO:0140191); kinase activity (GO:0016301); nucleotide binding (GO:0000166); protein binding (GO:0005515); protein kinase activity (GO:0004672); protein kinase binding (GO:001990…	1	2.79429	1.51913	0.00160586					Transcriptional regulation & co-transcriptional RNA processing	FALSE
P18615	NELFE	Negative elongation factor E	chromatin binding (GO:0003682); mRNA binding (GO:0003729); nucleic acid binding (GO:0003676); protein binding (GO:0005515); RNA binding (GO:0003723); RNA polymerase inhibitor activity (GO:0140870)	2	2.74059	2.59106	0.00181722					Transcriptional regulation & co-transcriptional RNA processing	FALSE
Q4G0J3	LARP7	La-related protein 7	7SK snRNA binding (GO:0097322); nucleic acid binding (GO:0003676); protein binding (GO:0005515); RNA binding (GO:0003723); U6 snRNA binding (GO:0017070)	2	2.21947	1.39725	0.00603294					Transcriptional regulation & co-transcriptional RNA processing	FALSE
Q7KZ85	SUPT6H	Transcription elongation factor SPT6	DNA binding (GO:0003677); histone binding (GO:0042393); nucleic acid binding (GO:0003676); nucleosome binding (GO:0031491); protein binding (GO:0005515); RNA binding (GO:0003723)	6	2.16094	1.23795	0.00690337					Transcriptional regulation & co-transcriptional RNA processing	FALSE
Q92734	TFG	Protein TFG	identical protein binding (GO:0042802); protein binding (GO:0005515)	2	3.62937	2.07599	0.000234765					Transcription factors / regulators (other)	FALSE
Q01543	FLI1	Friend leukemia integration 1 transcription factor	chromatin binding (GO:0003682); DNA binding (GO:0003677); DNA-binding transcription activator activity, RNA polymerase II-specific (GO:0001228); DNA-binding transcription factor activity (GO:0003700); DNA-binding transcription factor activity, RNA polymerase II-specific (GO:0000981); protein binding (GO:0005515); RNA polymerase II cis-regulatory region sequence-specific DNA binding (GO:0000978); …	3	3.29212	2.6315	0.000510364					Transcription factors / regulators (other)	FALSE
Q96SF7	TBX15	T-box transcription factor TBX15	DNA binding (GO:0003677); DNA-binding transcription factor activity (GO:0003700); DNA-binding transcription factor activity, RNA polymerase II-specific (GO:0000981); DNA-binding transcription repressor activity, RNA polymerase II-specific (GO:0001227); protein binding (GO:0005515); protein homodimerization activity (GO:0042803); RNA polymerase II cis-regulatory region sequence-specific DNA bindin…	1	3.24797	2.09119	0.000564982					Transcription factors / regulators (other)	FALSE
P29083	GTF2E1	General transcription factor IIE subunit 1	metal ion binding (GO:0046872); protein binding (GO:0005515); RNA polymerase II general transcription initiation factor activity (GO:0016251); zinc ion binding (GO:0008270)	2	3.18537	2.13246	0.000652576					Transcription factors / regulators (other)	FALSE
P41212	ETV6	Transcription factor ETV6	DNA binding (GO:0003677); DNA-binding transcription activator activity, RNA polymerase II-specific (GO:0001228); DNA-binding transcription factor activity (GO:0003700); DNA-binding transcription factor activity, RNA polymerase II-specific (GO:0000981); DNA-binding transcription repressor activity, RNA polymerase II-specific (GO:0001227); protein binding (GO:0005515); protein domain specific bindi…	2	3.15312	2.45718	0.000702871					Transcription factors / regulators (other)	FALSE
P32519	ELF1	ETS-related transcription factor Elf-1	DNA binding (GO:0003677); DNA-binding transcription activator activity, RNA polymerase II-specific (GO:0001228); DNA-binding transcription factor activity (GO:0003700); DNA-binding transcription factor activity, RNA polymerase II-specific (GO:0000981); protein binding (GO:0005515); RNA polymerase II cis-regulatory region sequence-specific DNA binding (GO:0000978); sequence-specific DNA binding (G…	3	3.14569	2.27573	0.000715011					Transcription factors / regulators (other)	FALSE
Q16254	E2F4	Transcription factor E2F4	chromatin binding (GO:0003682); DNA binding (GO:0003677); DNA-binding transcription activator activity (GO:0001216); DNA-binding transcription activator activity, RNA polymerase II-specific (GO:0001228); DNA-binding transcription factor activity (GO:0003700); DNA-binding transcription factor activity, RNA polymerase II-specific (GO:0000981); promoter-specific chromatin binding (GO:1990841); prote…	1	3.14552	2.44021	0.000715282					Transcription factors / regulators (other)	FALSE
P17535	JUND	Transcription factor JunD	DNA binding (GO:0003677); DNA-binding transcription activator activity, RNA polymerase II-specific (GO:0001228); DNA-binding transcription factor activity (GO:0003700); DNA-binding transcription factor activity, RNA polymerase II-specific (GO:0000981); double-stranded DNA binding (GO:0003690); enzyme binding (GO:0019899); nuclear receptor binding (GO:0016922); protein binding (GO:0005515); RNA po…	3	3.08888	3.37899	0.000814925					Transcription factors / regulators (other)	FALSE
P17275	JUNB	Transcription factor JunB	DNA binding (GO:0003677); DNA-binding transcription activator activity, RNA polymerase II-specific (GO:0001228); DNA-binding transcription factor activity (GO:0003700); DNA-binding transcription factor activity, RNA polymerase II-specific (GO:0000981); double-stranded DNA binding (GO:0003690); protein binding (GO:0005515); RNA polymerase II cis-regulatory region sequence-specific DNA binding (GO:…	6	3.06265	1.92844	0.000865657					Transcription factors / regulators (other)	FALSE
Q92994	BRF1	Transcription factor IIIB 90 kDa subunit	metal ion binding (GO:0046872); protein binding (GO:0005515); RNA polymerase III general transcription initiation factor activity (GO:0000995); RNA polymerase III type 3 promoter sequence-specific DNA binding (GO:0001006); TBP-class protein binding (GO:0017025); zinc ion binding (GO:0008270)	2	2.90872	1.70104	0.00123389					Transcription factors / regulators (other)	FALSE
Q9UH73	EBF1	Transcription factor COE1	DNA binding (GO:0003677); DNA-binding transcription factor activity (GO:0003700); DNA-binding transcription factor activity, RNA polymerase II-specific (GO:0000981); metal ion binding (GO:0046872); protein binding (GO:0005515); RNA polymerase II cis-regulatory region sequence-specific DNA binding (GO:0000978); zinc ion binding (GO:0008270)	4	2.90822	2.47301	0.00123532					Transcription factors / regulators (other)	FALSE
P18846	ATF1	Cyclic AMP-dependent transcription factor ATF-1	DNA binding (GO:0003677); DNA-binding transcription activator activity, RNA polymerase II-specific (GO:0001228); DNA-binding transcription factor activity (GO:0003700); DNA-binding transcription factor activity, RNA polymerase II-specific (GO:0000981); identical protein binding (GO:0042802); protein binding (GO:0005515); protein-containing complex binding (GO:0044877); RNA polymerase II cis-regul…	4	2.83786	2.75572	0.00145259					Transcription factors / regulators (other)	FALSE
Q6VMQ6	ATF7IP	Activating transcription factor 7-interacting protein 1	ATP hydrolysis activity (GO:0016887); protein binding (GO:0005515); transcription coregulator activity (GO:0003712); transcription corepressor activity (GO:0003714)	4	2.81637	1.91627	0.00152627					Transcription factors / regulators (other)	FALSE
P13984	GTF2F2	General transcription factor IIF subunit 2	DNA binding (GO:0003677); protein binding (GO:0005515); RNA polymerase II general transcription initiation factor activity (GO:0016251)	3	2.79424	2.60288	0.00160604					Transcription factors / regulators (other)	FALSE
Q14676	MDC1	Mediator of DNA damage checkpoint protein 1	chromatin-protein adaptor activity (GO:0140463); histone reader activity (GO:0140566); protein binding (GO:0005515)	1	2.79366	2.11608	0.00160821					Transcription factors / regulators (other)	FALSE
Q9Y5Q8	GTF3C5	General transcription factor 3C polypeptide 5	DNA binding (GO:0003677); protein binding (GO:0005515); RNA polymerase III general transcription initiation factor activity (GO:0000995)	1	2.69417	1.97298	0.00202225					Transcription factors / regulators (other)	FALSE
Q9NYF8	BCLAF1	Bcl-2-associated transcription factor 1	DNA binding (GO:0003677); protein binding (GO:0005515); RNA binding (GO:0003723); transcription coregulator activity (GO:0003712)	13	2.6926	2.2396	0.00202957	48	Human	NT2 cell model (neuronal differentiation model; partial pluripotency phenotype)	AP-MS interactome + co-IP	Transcription factors / regulators (other)	FALSE
Q13952	NFYC	Nuclear transcription factor Y subunit gamma	DNA binding (GO:0003677); DNA-binding transcription activator activity, RNA polymerase II-specific (GO:0001228); DNA-binding transcription factor activity (GO:0003700); DNA-binding transcription factor activity, RNA polymerase II-specific (GO:0000981); protein binding (GO:0005515); protein heterodimerization activity (GO:0046982); RNA polymerase II cis-regulatory region sequence-specific DNA bind…	1	2.58883	1.41821	0.00257735					Transcription factors / regulators (other)	FALSE
P35269	GTF2F1	General transcription factor IIF subunit 1	DNA binding (GO:0003677); phosphatase activator activity (GO:0019211); promoter-specific chromatin binding (GO:1990841); protein binding (GO:0005515); protein domain specific binding (GO:0019904); protein phosphatase binding (GO:0019903); RNA binding (GO:0003723); RNA polymerase II general transcription initiation factor activity (GO:0016251); RNA polymerase II general transcription initiation fa…	1	2.5754	1.6111	0.00265826					Transcription factors / regulators (other)	FALSE
P78347	GTF2I	General transcription factor II-I	DNA binding (GO:0003677); DNA-binding transcription activator activity, RNA polymerase II-specific (GO:0001228); DNA-binding transcription factor activity (GO:0003700); DNA-binding transcription factor activity, RNA polymerase II-specific (GO:0000981); protein binding (GO:0005515); RNA polymerase II-specific DNA-binding transcription factor binding (GO:0061629)	20	2.57273	2.53895	0.00267468					Transcription factors / regulators (other)	FALSE
P10589	NR2F1	COUP transcription factor 1	DNA binding (GO:0003677); DNA-binding transcription factor activity (GO:0003700); DNA-binding transcription repressor activity, RNA polymerase II-specific (GO:0001227); metal ion binding (GO:0046872); nuclear receptor activity (GO:0004879); protein binding (GO:0005515); retinoic acid-responsive element binding (GO:0044323); RNA polymerase II cis-regulatory region sequence-specific DNA binding (GO…	1	2.49582	3.70822	0.00319287					Transcription factors / regulators (other)	FALSE
Q02086	SP2	Transcription factor Sp2	DNA binding (GO:0003677); DNA-binding transcription factor activity, RNA polymerase II-specific (GO:0000981); DNA-binding transcription repressor activity, RNA polymerase II-specific (GO:0001227); histone deacetylase binding (GO:0042826); metal ion binding (GO:0046872); protein binding (GO:0005515); RNA polymerase II cis-regulatory region sequence-specific DNA binding (GO:0000978); sequence-speci…	1	2.36168	2.39984	0.00434829					Transcription factors / regulators (other)	FALSE
Q9ULX9	MAFF	Transcription factor MafF	DNA binding (GO:0003677); DNA-binding transcription activator activity, RNA polymerase II-specific (GO:0001228); DNA-binding transcription factor activity (GO:0003700); DNA-binding transcription factor activity, RNA polymerase II-specific (GO:0000981); protein binding (GO:0005515); RNA polymerase II cis-regulatory region sequence-specific DNA binding (GO:0000978); sequence-specific DNA binding (G…	1	2.24745	1.8818	0.00565659					Transcription factors / regulators (other)	FALSE
P25208	NFYB	Nuclear transcription factor Y subunit beta	DNA binding (GO:0003677); DNA-binding transcription activator activity, RNA polymerase II-specific (GO:0001228); DNA-binding transcription factor activity (GO:0003700); DNA-binding transcription factor activity, RNA polymerase II-specific (GO:0000981); DNA-binding transcription factor binding (GO:0140297); protein binding (GO:0005515); protein heterodimerization activity (GO:0046982); RNA polymer…	3	2.23997	1.826	0.00575479					Transcription factors / regulators (other)	FALSE
Q01196	RUNX1	Runt-related transcription factor 1	ATP binding (GO:0005524); calcium ion binding (GO:0005509); DNA binding (GO:0003677); DNA-binding transcription activator activity, RNA polymerase II-specific (GO:0001228); DNA-binding transcription factor activity (GO:0003700); DNA-binding transcription factor activity, RNA polymerase II-specific (GO:0000981); DNA-binding transcription factor binding (GO:0140297); protein binding (GO:0005515); p…	4	1.8972	1.08333	0.0126706					Transcription factors / regulators (other)	FALSE
P25398	RPS12	Small ribosomal subunit protein eS12	protein binding (GO:0005515); RNA binding (GO:0003723); structural constituent of ribosome (GO:0003735)	1	2.36323	1.35545	0.00433278					Translation (ribosome)	TRUE
Q6P6C2	ALKBH5	RNA demethylase ALKBH5	2-oxoglutarate-dependent dioxygenase activity (GO:0016706); dioxygenase activity (GO:0051213); metal ion binding (GO:0046872); molecular condensate scaffold activity (GO:0140693); mRNA N6-methyladenosine dioxygenase activity (GO:1990931); oxidative RNA demethylase activity (GO:0035515); oxidoreductase activity (GO:0016491); RNA binding (GO:0003723)	2	2.83696	2.27074	0.00145559					Transcriptional regulation & co-transcriptional RNA processing	FALSE
Q9HCE5	METTL14	N6-adenosine-methyltransferase non-catalytic subunit	catalytic activity, acting on a nucleic acid (GO:0140640); mRNA binding (GO:0003729); mRNA m(6)A methyltransferase activity (GO:0001734); protein binding (GO:0005515); RNA binding (GO:0003723); S-adenosyl-L-methionine binding (GO:1904047); S-adenosylmethionine-dependent methyltransferase activity (GO:0008757)	1	2.68257	2.05986	0.00207698					Transcriptional regulation & co-transcriptional RNA processing	FALSE
Q15007	WTAP	Pre-mRNA-splicing regulator WTAP	identical protein binding (GO:0042802); protein binding (GO:0005515)	4	2.58872	2.01255	0.00257801	52	Human	Human embryonic stem cells / human pluripotent stem cells (hESCs/hPSCs)	Co-IP/MS interactome (signaling)	Transcriptional regulation & co-transcriptional RNA processing	FALSE
P22626	HNRNPA2B1	Heterogeneous nuclear ribonucleoproteins A2/B1	DNA polymerase binding (GO:0070182); G-rich strand telomeric DNA binding (GO:0098505); identical protein binding (GO:0042802); miRNA binding (GO:0035198); molecular condensate scaffold activity (GO:0140693); mRNA 3'-UTR binding (GO:0003730); N6-methyladenosine-containing RNA reader activity (GO:1990247); nucleic acid binding (GO:0003676); protein binding (GO:0005515); RNA binding (GO:0003723); si…	99	2.40614	2.97825	0.00392521					Transcriptional regulation & co-transcriptional RNA processing	TRUE
Q96MU7	YTHDC1	YTH domain-containing protein 1	molecular sequestering activity (GO:0140313); mRNA binding (GO:0003729); N6-methyladenosine-containing RNA reader activity (GO:1990247); protein binding (GO:0005515); RNA binding (GO:0003723)	4	2.02808	1.91663	0.00937388					Transcriptional regulation & co-transcriptional RNA processing	FALSE

## Sheet: SuppTable_S2_GO_BP_ORA
SuppTable S2 GO BP ORA
Library	Term	BackgroundSize	HitGenesInBackground	SetSize	OverlapCount	PValue	OverlapGenes	FDR_BH	Significant_FDR_lt_0.05
GO Biological Process 2023	mRNA Processing (GO:0006397)	14698	748	214	88	1.45692e-57	ALKBH5, ALYREF, C9ORF78, CDC40, CDC5L, CELF1, CMTR1, CPSF6, CPSF7, CWC22, DDX39B, DDX46, DDX5, DHX15, EFTUD2, FRG1, HEXIM1, HNRNPA0, HNRNPA1, HNRNPA2B1, HNRNPA3, HNRNPC, HNRNPF, HNRNPH1, HNRNPH3, HNRNPK, HNRNPM, HNRNPR, HNRNPU, HTATSF1, IK, LSM3, LSM7, MAGOHB, METTL14, NCBP1, NCBP2, NUDT21, PHF5A, PLRG1, PPIE, PRPF40A, PRPF6, PRPF8, RALY, RBM10, RBM14, RBM22, RBM4, RBM5, RBM6, RBM8A, RBMX, RNF113…	3.95409e-54	TRUE
GO Biological Process 2023	mRNA Splicing, Via Spliceosome (GO:0000398)	14698	748	211	86	7.31747e-56	C9ORF78, CDC40, CDC5L, CDK13, CLNS1A, CWC22, DDX17, DDX39B, DDX46, DDX5, DHX15, DHX9, EFTUD2, FRG1, HNRNPA1, HNRNPA2B1, HNRNPA3, HNRNPC, HNRNPF, HNRNPH1, HNRNPH3, HNRNPK, HNRNPM, HNRNPR, HNRNPU, HTATSF1, IK, LSM3, LSM7, MAGOHB, METTL14, NCBP1, NCBP2, PHF5A, PLRG1, PPIE, PQBP1, PRPF40A, PRPF6, PRPF8, RALY, RBM10, RBM14, RBM17, RBM22, RBM4, RBM5, RBM6, RBM8A, RBMX, RNF113A, RSRC1, SART3, SCAF11, SD…	9.92981e-53	TRUE
GO Biological Process 2023	RNA Splicing, Via Transesterification Reactions With Bulged Adenosine As Nucleophile (GO:0000377)	14698	748	180	75	1.44872e-49	C9ORF78, CDC40, CDC5L, CWC22, DDX39B, DDX46, DDX5, DHX15, EFTUD2, FRG1, HNRNPA1, HNRNPA2B1, HNRNPA3, HNRNPC, HNRNPF, HNRNPH1, HNRNPH3, HNRNPK, HNRNPM, HNRNPR, HNRNPU, HTATSF1, IK, LSM3, LSM7, MAGOHB, METTL14, NCBP1, NCBP2, PHF5A, PLRG1, PPIE, PRPF40A, PRPF6, PRPF8, RALY, RBM10, RBM14, RBM22, RBM4, RBM5, RBM6, RBM8A, RBMX, RNF113A, RSRC1, SART3, SF3A1, SF3A2, SF3A3, SF3B1, SF3B2, SNRNP200, SNRNP70…	1.31061e-46	TRUE
GO Biological Process 2023	RNA Processing (GO:0006396)	14698	748	183	67	5.06656e-40	ADAR, AKAP8L, ALKBH5, CCAR2, CDK12, CELF1, CPSF6, DDX17, DDX39B, DHX15, DNTTIP2, EXOSC6, FUS, HNRNPA0, HNRNPA2B1, HNRNPC, HNRNPD, HNRNPF, HNRNPH1, HNRNPH3, HNRNPK, HNRNPL, HNRNPR, HNRNPU, HNRNPUL1, KHSRP, LSM3, MAGOHB, MBNL1, NCBP1, NCBP2, NUDT21, PABPN1, PPIG, PRMT1, PRPF6, PRPF8, RBM3, RBM39, RBM4, RBM5, RBM6, RBM8A, RSRC1, SCAF11, SETX, SF3A1, SF3A2, SF3A3, SF3B1, SF3B2, SFPQ, SNRPD2, SNRPN, S…	3.43766e-37	TRUE
GO Biological Process 2023	Regulation Of mRNA Splicing, Via Spliceosome (GO:0048024)	14698	748	94	45	2.46662e-33	CELF1, CIRBP, CLNS1A, CWC22, DAZAP1, DDX17, DDX5, HNRNPA0, HNRNPA1, HNRNPK, HNRNPL, HNRNPU, KHDRBS1, KHDRBS3, LARP7, NCBP1, NSRP1, PRDX6, PTBP1, QKI, RBFOX2, RBM25, RBM3, RBM39, RBM4, RBM5, RBM7, RBM8A, RBMX, RBMXL1, SAP18, SFSWAP, SNW1, SON, SRSF4, SRSF6, SRSF7, SRSF9, THRAP3, TIA1, TRA2A, TRA2B, U2AF2, WTAP, YTHDC1	1.33888e-30	TRUE
GO Biological Process 2023	Chromatin Organization (GO:0006325)	14698	748	268	63	2.61213e-25	ACTL6A, ANP32B, ARID1A, ARID1B, ATRX, BAZ1B, BRD7, CBX1, CBX3, CBX5, CFDP1, CHAF1A, CHD3, CHD4, COPRS, CTCF, DPF2, EHMT1, ERCC6, FAM50A, GATAD2A, GATAD2B, HCFC1, HDAC1, HDAC2, HDGF, HDGFL2, HMG20A, HNRNPC, HNRNPU, IWS1, MIER1, MTA2, MTA3, NASP, NPM3, PCGF2, PSIP1, RBBP4, RBBP7, RSF1, RUVBL1, SAFB, SART3, SATB2, SF3B1, SFPQ, SKP1, SMARCA2, SMARCA4, SMARCA5, SMARCC1, SMARCE1, SS18, SSRP1, SUDS3, SU…	1.18155e-22	TRUE
GO Biological Process 2023	Positive Regulation Of DNA-templated Transcription (GO:0045893)	14698	748	1243	150	1.40744e-24	ACTL6A, AKAP8L, ALYREF, ANXA2, APP, ARID1A, ARID1B, ATF1, ATF7IP, ATRX, BAZ1B, BCL9L, BCLAF1, CARM1, CCNK, CDC5L, CDK12, CDK13, CDK9, CEBPB, CHD3, CHD4, CHEK2, CNBP, CTCF, DDX17, DDX39B, DHX36, DHX9, E2F4, EGR1, EIF5A, ELF1, ELL, ERCC6, ETS1, FGF2, FLI1, FOS, FOSL1, FOSL2, FOXC2, FOXD2, FOXF2, FOXK1, FOXK2, FUBP3, GATA6, GATAD2A, GATAD2B, GNL3, GTF2F1, GTF2F2, GTF2I, HCFC1, HDAC1, HDAC2, HNRNPAB,…	5.45685e-22	TRUE
GO Biological Process 2023	Regulation Of Transcription By RNA Polymerase II (GO:0006357)	14698	748	2028	204	1.57662e-23	ACTL6A, ADNP, AKAP8L, ANXA2, ANXA4, APP, ARID1A, ARID1B, ARID5B, ATF1, ATN1, ATRX, BAZ1B, BCL9L, BCLAF1, BRD7, CALR, CBX1, CBX3, CBX5, CBX8, CCNK, CDC5L, CDK12, CDK13, CDK9, CEBPB, CHD3, CHD4, CNBP, CTBP1, CTCF, DDX17, DDX5, DHX36, DHX9, DKK1, DPF2, E2F4, EBF1, EGR1, EHMT1, EIF5A, ELF1, ELOA, ERCC6, ETS1, ETV6, EZR, FGF2, FHL2, FLI1, FLYWCH1, FOS, FOSB, FOSL1, FOSL2, FOXC2, FOXD2, FOXF2, FOXK1, F…	5.34869e-21	TRUE
GO Biological Process 2023	Chromatin Remodeling (GO:0006338)	14698	748	228	54	5.3755e-22	ACTL6A, ARID1A, ARID1B, ATRX, BAZ1B, BRD7, CBX3, CDK9, CFDP1, CHD3, CHD4, COPRS, CTCF, DPF2, ERCC6, GATAD2A, GATAD2B, HCFC1, HDAC1, HDAC2, HDGF, HDGFL2, HNRNPC, HPF1, IFI16, IWS1, MIER1, MTA2, MTA3, NPM3, PCGF2, PSIP1, RBBP4, RBBP7, RSF1, RUVBL1, SART3, SATB2, SETD2, SF3B1, SFPQ, SKP1, SMARCA2, SMARCA4, SMARCA5, SMARCC1, SMARCE1, SS18, SUDS3, SUPT6H, TOP1, WAC, YY1, ZBTB1	1.62101e-19	TRUE
GO Biological Process 2023	RNA Splicing (GO:0008380)	14698	748	98	35	5.44483e-21	CCAR2, CDK12, DDX39B, DHX15, FUS, HNRNPC, HNRNPH3, KHSRP, MAGOHB, MBNL1, NCBP1, NCBP2, PPIG, PRMT1, PRPF6, PRPF8, RBM8A, RNF113A, RSRC1, SCAF11, SF3A3, SF3B1, SF3B2, SFPQ, SMNDC1, SNRPD2, SNRPN, SRSF2, SRSF4, SRSF7, SYNCRIP, TARDBP, TRA2B, TXNL4A, WBP4	1.47773e-18	TRUE
GO Biological Process 2023	Regulation Of RNA Splicing (GO:0043484)	14698	748	102	35	2.48636e-20	CELF1, CWC22, FAM50A, FUS, HNRNPA1, HNRNPF, HNRNPH1, HNRNPH2, HNRNPH3, HNRNPK, HNRNPL, HNRNPLL, LARP7, MBNL1, MCM2, POLR2A, PQBP1, PRDX6, PTBP1, PTBP3, QKI, RBM12B, RBM22, RBM39, SETX, SNRNP70, SON, SRSF1, TAF9, TIA1, TRA2B, U2AF2, YTHDC1, ZNF326, ZNF638	6.13453e-18	TRUE
GO Biological Process 2023	Negative Regulation Of DNA-templated Transcription (GO:0045892)	14698	748	1025	124	2.71242e-20	ARID5B, ATF7IP, ATN1, BCLAF1, BRD7, CALR, CBX1, CBX3, CBX5, CBX8, CCAR2, CEBPB, CHD3, CHD4, CNBP, CTBP1, CTCF, DDX5, DKK1, DPF2, EHMT1, ETV6, EZR, FHL2, FLNA, FLYWCH1, FOSB, FOXC2, FOXK1, FOXK2, FOXP1, GATA6, GATAD2A, GATAD2B, HCFC1, HDAC1, HDAC2, HDGF, HEXIM1, HEXIM2, HNRNPK, HNRNPL, HNRNPU, HSF1, ID1, IFI16, ILF3, IMPACT, JUND, KAT6A, KHDRBS1, KLF10, KLF4, LARP7, MAFF, MECP2, MED1, MIDEAS, MIER…	6.13459e-18	TRUE
GO Biological Process 2023	Positive Regulation Of Transcription By RNA Polymerase II (GO:0045944)	14698	748	938	117	3.2682e-20	AKAP8L, ANXA2, APP, ATF1, ATRX, BAZ1B, BCL9L, BCLAF1, CCNK, CDC5L, CDK12, CDK13, CDK9, CEBPB, CNBP, DDX17, DHX36, DHX9, E2F4, EGR1, EIF5A, ELF1, ELL, ERCC6, ETS1, FGF2, FOS, FOSL2, FOXC2, FOXD2, FOXF2, FOXK2, FUBP3, GATA6, GTF2F1, GTF2F2, GTF2I, HCFC1, HDAC1, HDAC2, HNRNPU, HOXC10, HSF1, IFI16, JUNB, JUND, KLF10, KLF4, LARP7, MAFF, MDC1, MED1, MED12, MED8, MEF2D, MEPCE, MYDGF, NANOG, NCBP1, NCBP2…	6.823e-18	TRUE
GO Biological Process 2023	mRNA Metabolic Process (GO:0016071)	14698	748	85	32	4.14e-20	AKAP8L, ALKBH5, CELF1, CPSF6, DDX5, DHX15, HNRNPA0, HNRNPA2B1, HNRNPAB, HNRNPR, HSF1, LSM3, NCBP1, NCBP2, NUDT21, PCBP2, PRPF8, RNH1, SCAF11, SF3A1, SF3A2, SF3A3, SF3B2, SFPQ, SON, SRSF1, SRSF2, SRSF4, SRSF5, SRSF7, SRSF9, U2AF2	7.57131e-18	TRUE
GO Biological Process 2023	Regulation Of DNA-templated Transcription (GO:0006355)	14698	748	1922	188	4.18458e-20	ACTL6A, ADNP, ANXA4, ARID1A, ARID1B, ARID5B, ATF1, ATF7IP, ATRX, BAZ1B, BCLAF1, BRD7, CALR, CARM1, CBX3, CBX5, CCAR2, CCNK, CDC5L, CEBPB, CHD3, CHD4, CHEK2, CNBP, CRABP2, CTBP1, CTCF, DDX17, DDX5, DHX36, DHX9, DPF2, E2F4, EBF1, EGR1, EHMT1, ELF1, ELOA, ERCC6, ETS1, ETV6, FGF2, FLI1, FOS, FOSB, FOSL1, FOSL2, FOXC2, FOXD2, FOXF2, FOXK1, FOXK2, FOXP1, FUBP3, FUS, GATA6, GATAD2A, GATAD2B, HCFC1, HDAC…	7.57131e-18	TRUE
GO Biological Process 2023	Negative Regulation Of Nucleic Acid-Templated Transcription (GO:1903507)	14698	748	456	72	4.34241e-18	ARID5B, ATF7IP, BCLAF1, BRD7, CALR, CBX3, CBX5, CCAR2, CHD3, CHD4, CTBP1, CTCF, EHMT1, FOXK1, FOXK2, FOXP1, GATA6, GATAD2A, GATAD2B, HDAC1, HDAC2, HEXIM1, HEXIM2, HNRNPK, HNRNPL, ID1, IFI16, ILF3, KAT6A, KHDRBS1, KLF10, KLF4, MECP2, MIDEAS, MTA2, MTA3, NACC1, NCOR1, NCOR2, NIPBL, NKAP, NKRF, NONO, NR3C1, PDCD4, PML, PSPC1, RBBP4, RBBP7, RBFOX2, RBPJ, RCOR1, RCOR3, RSF1, SAP18, SFPQ, SIN3A, SMAD2,…	7.36581e-16	TRUE
GO Biological Process 2023	Regulation Of Alternative mRNA Splicing, Via Spliceosome (GO:0000381)	14698	748	53	24	1.21995e-17	DDX17, DDX5, HNRNPA0, HNRNPA1, HNRNPL, HNRNPU, KHDRBS1, KHDRBS3, NSRP1, PTBP1, RBFOX2, RBM25, RBM4, RBM5, RBM7, RBM8A, RBMX, SAP18, SRSF6, THRAP3, TIA1, TRA2B, WTAP, YTHDC1	1.94761e-15	TRUE
GO Biological Process 2023	Spliceosomal Complex Assembly (GO:0000245)	14698	748	62	25	7.71901e-17	CELF1, DDX39B, DDX46, HTATSF1, LUC7L2, NCBP1, PHF5A, PRPF6, RBM5, SCAF11, SETX, SF3A1, SF3A2, SF3A3, SF3B1, SF3B2, SNRNP200, SNRPD2, SNRPE, SRSF1, SRSF5, SRSF6, SRSF9, TXNL4A, YTHDC1	1.16386e-14	TRUE
GO Biological Process 2023	RNA Metabolic Process (GO:0016070)	14698	748	111	31	2.72864e-15	ADAR, DDX17, DDX24, DDX39B, DHX36, DHX9, DNTTIP2, EXOSC6, HNRNPD, HNRNPF, HNRNPH1, HNRNPH3, HNRNPK, HNRNPL, HNRNPU, HNRNPUL1, NCBP1, PABPN1, PARN, PCBP2, PPP1R8, RBFOX2, RBM3, RBM39, RBM4, RBM5, RBM6, SETX, SUPV3L1, SYNCRIP, XRN2	3.89765e-13	TRUE
GO Biological Process 2023	Regulation Of mRNA Processing (GO:0050684)	14698	748	35	18	8.61667e-15	CDK9, CWC22, DHX9, HNRNPK, IWS1, LARP7, MAGOHB, NCBP1, QKI, RBM39, RBM8A, SAFB, SAFB2, SLTM, SON, SUPT6H, TIA1, YTHDC1	1.16928e-12	TRUE
GO Biological Process 2023	Negative Regulation Of Transcription By RNA Polymerase II (GO:0000122)	14698	748	763	89	1.01003e-13	ARID5B, ATN1, CALR, CBX1, CBX3, CBX5, CBX8, CEBPB, CHD3, CHD4, CNBP, CTBP1, CTCF, DDX5, DKK1, DPF2, EHMT1, ETV6, EZR, FHL2, FLYWCH1, FOSB, FOXC2, GATA6, GATAD2A, GATAD2B, HCFC1, HDAC1, HDAC2, HDGF, HEXIM1, HEXIM2, HNRNPU, HSF1, ID1, IFI16, IMPACT, JUND, KLF10, KLF4, LARP7, MAFF, MECP2, MED1, MIER1, MTA2, MTA3, NCOA5, NCOR1, NCOR2, NFIC, NFIX, NIPBL, NKAP, NR2F1, NR2F6, NR3C1, ORC2, PCGF2, PHF6, P…	1.30328e-11	TRUE
GO Biological Process 2023	protein-RNA Complex Assembly (GO:0022618)	14698	748	150	34	1.05645e-13	ADAR, CELF1, CLNS1A, CPSF6, CPSF7, DDX39B, DHX9, EIF3J, EIF3L, HEXIM1, HNRNPC, LUC7L2, NCBP1, NUDT21, POLR2D, PRKDC, PRPF6, RBM5, SART3, SCAF11, SETX, SF3A2, SF3B1, SNRNP200, SNRPD2, SNRPE, SRSF1, SRSF5, SRSF6, SRSF9, STRAP, TSSC4, TXNL4A, YTHDC1	1.30328e-11	TRUE
GO Biological Process 2023	Regulation Of Gene Expression (GO:0010468)	14698	748	1127	115	2.18771e-13	ACTL6A, ADNP, AFF4, ANXA7, APP, ATF7IP, ATRX, CALR, CARM1, CDK6, CEBPB, CELF1, CHD3, CHD4, CHEK2, CNBP, CRABP2, CRKL, CTCF, DHX36, DKK1, EGR1, ERP29, ETS1, EZR, FAM50A, FAM98A, FAM98B, FGF2, FN1, FOXK2, FOXP1, FUBP1, FUBP3, FUS, HCFC1, HDAC1, HMG20A, HNRNPA1, HNRNPAB, HNRNPD, HNRNPDL, HNRNPF, HNRNPH1, HNRNPH2, HNRNPH3, HNRNPL, HNRNPLL, IFI16, KAT6A, KHSRP, KLF4, MATR3, MBNL1, MCM2, MECP2, MED1, M…	2.5815e-11	TRUE
GO Biological Process 2023	Regulation Of RNA Metabolic Process (GO:0051252)	14698	748	91	26	2.69423e-13	CELF1, FAM50A, FUS, HNRNPA1, HNRNPF, HNRNPH1, HNRNPH2, HNRNPH3, HNRNPL, HNRNPLL, MBNL1, MCM2, MED1, PCBP2, PQBP1, PRDX6, PTBP1, PTBP3, RBM12B, SNRNP70, SON, SRSF1, TAF9, TRA2B, ZNF326, ZNF638	3.04672e-11	TRUE
GO Biological Process 2023	Positive Regulation Of RNA Splicing (GO:0033120)	14698	748	36	17	2.98304e-13	CIRBP, CLNS1A, DAZAP1, HNRNPLL, NCBP1, POLR2A, PRDX6, RBM22, RBM3, RBMX, RBMXL1, SETX, SNW1, THRAP3, TRA2A, TRA2B, U2AF2	3.23839e-11	TRUE
GO Biological Process 2023	Alternative mRNA Splicing, Via Spliceosome (GO:0000380)	14698	748	16	12	4.17803e-13	DDX17, DDX5, DHX9, HNRNPM, NCBP1, NCBP2, PQBP1, RBM17, RSRC1, SFPQ, SRSF1, SRSF6	4.36122e-11	TRUE
GO Biological Process 2023	Regulation Of RNA Export From Nucleus (GO:0046831)	14698	748	11	10	1.15508e-12	CPSF6, DHX9, IWS1, KHDRBS1, NCBP2, NSUN2, NUP153, SETD2, SUPT6H, TPR	1.16107e-10	TRUE
GO Biological Process 2023	Regulation Of Cell Fate Specification (GO:0042659)	14698	748	14	11	1.74737e-12	CHD4, DKK1, FGF2, GATAD2A, GATAD2B, HDAC1, HDAC2, MTA2, MTA3, RBBP4, RBBP7	1.6937e-10	TRUE
GO Biological Process 2023	Positive Regulation Of mRNA Processing (GO:0050685)	14698	748	28	14	1.43114e-11	CIRBP, CLNS1A, DAZAP1, DHX36, NCBP1, NCBP2, PRDX6, RBM3, RBMX, RBMXL1, SNW1, THRAP3, TRA2A, TRA2B	1.33935e-09	TRUE
GO Biological Process 2023	mRNA Splice Site Recognition (GO:0006376)	14698	748	29	14	2.63808e-11	HNRNPC, LUC7L2, PRPF39, PSIP1, SETX, SF3A1, SF3A2, SF3A3, SFSWAP, SRSF1, SRSF5, SRSF6, SRSF9, YTHDC1	2.38658e-09	TRUE
GO Biological Process 2023	Regulation Of Cell Fate Commitment (GO:0010453)	14698	748	13	10	2.73525e-11	CHD3, CHD4, GATAD2A, GATAD2B, HDAC1, HDAC2, MTA2, MTA3, RBBP4, RBBP7	2.39467e-09	TRUE
GO Biological Process 2023	mRNA Cis Splicing, Via Spliceosome (GO:0045292)	14698	748	17	11	5.15917e-11	CLNS1A, HNRNPC, NCBP2, PRPF39, PSIP1, RBM22, SDE2, SFSWAP, SNRNP200, SRSF1, WBP4	4.37562e-09	TRUE
GO Biological Process 2023	Positive Regulation Of mRNA Splicing, Via Spliceosome (GO:0048026)	14698	748	23	12	2.2292e-10	CIRBP, CLNS1A, DAZAP1, NCBP1, PRDX6, RBM3, RBMX, RBMXL1, SNW1, THRAP3, TRA2A, TRA2B	1.83335e-08	TRUE
GO Biological Process 2023	Positive Regulation Of Nucleic Acid-Templated Transcription (GO:1903508)	14698	748	557	65	2.72796e-10	ACTL6A, ARID1A, ARID1B, ATF7IP, CEBPB, CHD3, CHD4, CHEK2, CNBP, CTCF, EGR1, ELF1, ETS1, FGF2, FLI1, FOS, FOXC2, FOXF2, FOXK1, FOXK2, FUBP3, GATA6, GATAD2A, GATAD2B, HCFC1, HDAC1, HDAC2, HNRNPAB, HNRNPD, ILF2, ILF3, KAT6A, KLF4, MED1, MED12, MSL1, MTA2, MTA3, NFIB, NSD3, PHF5A, PHIP, QRICH1, RBBP4, RBBP7, RSF1, RUNX1, RUVBL1, SMAD2, SMARCA2, SMARCA4, SMARCC1, SP100, TAF15, TAF9, THRAP3, TP53BP1, T…	2.17755e-08	TRUE
GO Biological Process 2023	Regulation Of Cell Differentiation (GO:0045595)	14698	748	193	33	7.49176e-10	ACTL6A, ANP32B, ARID1A, ARID1B, BRD7, CDK6, CDK9, CEBPB, CHD3, CHD4, DDX17, DDX5, GATAD2A, GATAD2B, HDAC1, HDAC2, KLF4, MTA2, MTA3, NANOG, NSUN2, PTBP1, RBBP4, RBBP7, RUNX1, SMARCA2, SMARCA4, SMARCC1, SMARCE1, SS18, SUPT6H, SUZ12, ZFHX3	5.80932e-08	TRUE
GO Biological Process 2023	mRNA Export From Nucleus (GO:0006406)	14698	748	62	18	9.57366e-10	ALKBH5, ALYREF, DDX39B, HNRNPA2B1, IWS1, MAGOHB, NCBP1, NCBP2, NXF1, PABPN1, RBM8A, THOC2, THOC3, THOC5, TPR, XPO1, YTHDC1, ZC3H11A	7.21747e-08	TRUE
GO Biological Process 2023	RNA Export From Nucleus (GO:0006405)	14698	748	65	18	2.23269e-09	ALKBH5, ALYREF, DDX39B, HNRNPA1, HNRNPA2B1, MAGOHB, NCBP1, NCBP2, NUP153, NXF1, RAN, RBM8A, THOC2, THOC3, THOC5, TPR, XPO1, YTHDC1	1.63771e-07	TRUE
GO Biological Process 2023	DNA Damage Response (GO:0006974)	14698	748	384	49	2.5302e-09	ASH2L, ATRX, BAZ1B, BCLAF1, BOD1L1, BRAT1, CBX1, CBX3, CBX5, CCNK, CDKN1A, CHEK2, CUL4B, DDB1, FLYWCH1, FOXP1, FSCN1, HDGFL2, HPF1, LIG1, MBD4, MRE11, NIPBL, OTUB1, PARK7, PML, POLA1, PPP4R3A, PRKDC, RBBP5, RBBP6, RECQL, RNF169, RPA1, RRM1, SETX, SMARCA5, SMARCAL1, TAF9, TLK2, TP53BP1, TRIM28, UBA1, VCP, VRK1, WAC, YAP1, YY1, ZBTB1	1.8071e-07	TRUE
GO Biological Process 2023	Negative Regulation Of mRNA Splicing, Via Spliceosome (GO:0048025)	14698	748	14	9	3.47381e-09	PTBP1, RBMX, SAP18, SFSWAP, SRSF4, SRSF6, SRSF7, SRSF9, U2AF2	2.41742e-07	TRUE
GO Biological Process 2023	Positive Regulation Of Stem Cell Population Maintenance (GO:1902459)	14698	748	40	14	4.67535e-09	ACTL6A, ARID1A, DPF2, HDAC1, HDAC2, RBBP4, RBBP7, SIN3A, SMARCA2, SMARCA4, SMARCC1, SMARCE1, SS18, SUDS3	3.17222e-07	TRUE
GO Biological Process 2023	Negative Regulation Of RNA Splicing (GO:0033119)	14698	748	19	10	6.6774e-09	PTBP1, PTBP3, RBMX, SAP18, SFSWAP, SRSF4, SRSF6, SRSF7, SRSF9, U2AF2	4.42011e-07	TRUE
GO Biological Process 2023	Negative Regulation Of mRNA Processing (GO:0050686)	14698	748	15	9	8.29214e-09	PTBP1, RBMX, SAP18, SFSWAP, SRSF4, SRSF6, SRSF7, SRSF9, U2AF2	5.23369e-07	TRUE
GO Biological Process 2023	Regulation Of mRNA Metabolic Process (GO:1903311)	14698	748	15	9	8.29214e-09	DHX9, IWS1, MAGOHB, NCBP1, RBM8A, SAFB, SAFB2, SLTM, SUPT6H	5.23369e-07	TRUE
GO Biological Process 2023	Transcription By RNA Polymerase II (GO:0006366)	14698	748	192	31	1.01483e-08	ANXA2, CCNK, CDK12, CDK9, ELL, ELOA, ELOB, ERCC6, GTF2E1, GTF2F1, GTF2F2, MED1, NCBP1, NCBP2, NFIC, NFIX, POLR2A, POLR2B, POLR2C, POLR2D, RBMX, SCAF8, SETD2, SETX, SUPT16H, SUPT5H, SUPT6H, TAF9, TCEA1, XRN2, ZBTB1	6.25965e-07	TRUE
GO Biological Process 2023	Positive Regulation Of DNA-templated Transcription, Elongation (GO:0032786)	14698	748	56	16	1.06258e-08	CCNK, CDK12, CDK13, CDK9, DDX39B, ELL, ERCC6, MED1, MED8, NCBP1, NCBP2, SCAF8, SUPT16H, SUPT5H, SUPT6H, THOC5	6.40856e-07	TRUE
GO Biological Process 2023	mRNA Transport (GO:0051028)	14698	748	58	16	1.85398e-08	ALKBH5, ALYREF, DDX39B, HNRNPA2B1, MAGOHB, NCBP1, NCBP2, NXF1, RBM8A, SLBP, THOC2, THOC3, THOC5, TPR, XPO1, YTHDC1	1.09385e-06	TRUE
GO Biological Process 2023	Positive Regulation Of DNA Metabolic Process (GO:0051054)	14698	748	108	22	1.98317e-08	ABRAXAS1, ACTL6A, ATRX, DHX36, DHX9, ERCC6, EYA3, FAF1, FGF2, GNL3, HNRNPAB, MECP2, MRE11, NBN, PML, PPP1R10, RUVBL1, SMARCA5, SMCHD1, TOX, TRIM28, YY1	1.14517e-06	TRUE
GO Biological Process 2023	DNA Metabolic Process (GO:0006259)	14698	748	288	39	2.1735e-08	ACTL6A, ATRX, CNBP, DDB1, DUT, ERCC5, FSCN1, HPF1, KPNA2, LIG1, MBD4, MCM2, MCM3, MCM5, MCM6, MRE11, NBN, ORC2, PARK7, POLA1, PRKDC, RAD21, RAN, RECQL, RPA1, RPA2, RRM1, RUVBL1, SMARCA5, SMARCAL1, SP100, SUPV3L1, TOP1, TOP2B, TRIM28, VCP, XRCC6, YY1, ZBTB1	1.22893e-06	TRUE
GO Biological Process 2023	Regulation Of Stem Cell Differentiation (GO:2000736)	14698	748	45	14	2.6506e-08	CHD3, CHD4, GATAD2A, GATAD2B, HDAC1, HDAC2, HNRNPU, MTA2, MTA3, NSUN2, NUDT21, PRKDC, RBBP4, RBBP7	1.46811e-06	TRUE
GO Biological Process 2023	Protein Deacetylation (GO:0006476)	14698	748	40	13	4.64457e-08	CHD3, CHD4, FLNA, GATAD2A, GATAD2B, HDAC1, HDAC2, MIER1, MTA2, MTA3, RBBP4, RBBP7, SUDS3	2.52107e-06	TRUE
GO Biological Process 2023	U2-type Prespliceosome Assembly (GO:1903241)	14698	748	23	10	6.86399e-08	DDX46, HTATSF1, PHF5A, SF3A1, SF3A2, SF3A3, SF3B1, SF3B2, SNRPD2, SNRPE	3.65272e-06	TRUE
GO Biological Process 2023	Regulation Of Stem Cell Population Maintenance (GO:2000036)	14698	748	56	15	7.96803e-08	ACTL6A, ARID1A, DPF2, ELAVL1, HDAC1, HDAC2, RBBP4, RBBP7, SIN3A, SMARCA2, SMARCA4, SMARCC1, SMARCE1, SS18, SUDS3	4.1587e-06	TRUE
GO Biological Process 2023	DNA-templated Transcription (GO:0006351)	14698	748	199	30	8.61514e-08	CCNK, CDK12, CDK9, DDX5, DIDO1, ERCC6, FUBP3, GTF2E1, GTF2F1, GTF2F2, GTF3C5, HSF1, NFIC, NFIX, PHF3, POLR2A, POLR2B, POLR2C, POLR2D, POLR3GL, RBMX, RO60, RSF1, SETX, SMAD2, SMARCA5, SUPT16H, TBPL2, TCEA1, TCEA3	4.4116e-06	TRUE
GO Biological Process 2023	Regulation Of mRNA Polyadenylation (GO:1900363)	14698	748	10	7	9.02212e-08	CPSF6, CPSF7, HSF1, NCBP1, NCBP2, NUDT21, ZC3H14	4.53445e-06	TRUE
GO Biological Process 2023	Histone Deacetylation (GO:0016575)	14698	748	36	12	1.11776e-07	CHD3, CHD4, GATAD2A, GATAD2B, HDAC1, HDAC2, MIER1, MTA2, MTA3, RBBP4, RBBP7, SUDS3	5.44343e-06	TRUE
GO Biological Process 2023	RNA Splicing, Via Transesterification Reactions (GO:0000375)	14698	748	24	10	1.12318e-07	KHSRP, PRPF6, PRPF8, SCAF11, SF3A3, SF3B1, SMNDC1, SRSF4, TRA2B, TXNL4A	5.44343e-06	TRUE
GO Biological Process 2023	Gene Expression (GO:0010467)	14698	748	296	38	1.37006e-07	ADAR, ALKBH5, ALYREF, DDX17, DDX39B, DNTTIP2, EXOSC6, GSPT1, HARS1, HNRNPA2B1, HNRNPD, HNRNPF, HNRNPH1, HNRNPH3, HNRNPK, HNRNPL, HNRNPU, HNRNPUL1, MAGOHB, NCBP1, NCBP2, NXF1, PABPN1, RBM3, RBM39, RBM4, RBM5, RBM6, RBM8A, SETX, SYNCRIP, THOC2, THOC3, THOC5, TPR, XPO1, XRN2, YTHDC1	6.5234e-06	TRUE
GO Biological Process 2023	Regulation Of Transcription Elongation By RNA Polymerase II (GO:0034243)	14698	748	77	17	2.38181e-07	CCNK, CDK12, CDK13, CDK9, ELL, HEXIM1, HNRNPU, LARP7, MED1, MED8, NCBP1, NCBP2, NELFA, NELFCD, NELFE, SUPT5H, SUPT6H	1.11452e-05	TRUE
GO Biological Process 2023	DNA Repair (GO:0006281)	14698	748	291	37	2.55912e-07	ABRAXAS1, ATRX, CETN2, CHEK2, CUL4B, DDB1, ERCC5, ERCC6, EYA3, FSCN1, HPF1, HUWE1, LIG1, MBD4, MRE11, NBN, PARK7, POLA1, PRKDC, RAD21, RECQL, RNF169, RPA1, RPA2, RRM1, SETD2, SETX, SMARCA5, SMARCAL1, TDP2, TRIM28, VCP, WDR33, WRNIP1, XRCC4, XRCC6, ZBTB1	1.1772e-05	TRUE
GO Biological Process 2023	Positive Regulation Of Lymphocyte Differentiation (GO:0045621)	14698	748	39	12	3.03253e-07	ACTL6A, ARID1A, ARID1B, BRD7, PRKDC, SMARCA2, SMARCA4, SMARCC1, SMARCE1, XRCC6, ZBTB1, ZMIZ1	1.37171e-05	TRUE
GO Biological Process 2023	Regulation Of mRNA Export From Nucleus (GO:0010793)	14698	748	5	5	3.3705e-07	IWS1, NSUN2, SETD2, SUPT6H, TPR	1.47541e-05	TRUE
GO Biological Process 2023	Regulation Of Ribonucleoprotein Complex Localization (GO:2000197)	14698	748	5	5	3.3705e-07	IWS1, NSUN2, SETD2, SUPT6H, TPR	1.47541e-05	TRUE
GO Biological Process 2023	Negative Regulation Of DNA-templated Transcription, Elongation (GO:0032785)	14698	748	18	8	1.20298e-06	HEXIM1, HNRNPU, LARP7, NELFA, NELFCD, NELFE, SUPT5H, ZC3H4	5.18237e-05	TRUE
GO Biological Process 2023	Regulation Of DNA-templated Transcription Elongation (GO:0032784)	14698	748	44	12	1.29286e-06	CCAR2, CCNK, DDX39B, ELL, ERCC6, HTATSF1, SCAF8, SUPT16H, SUPT5H, THOC5, ZC3H4, ZNF326	5.44682e-05	TRUE
GO Biological Process 2023	Double-Strand Break Repair (GO:0006302)	14698	748	168	25	1.30451e-06	CHD4, CHEK2, ERCC5, EYA3, FSCN1, HPF1, MRE11, NBN, POLA1, PPP4C, PRKDC, RAD21, RECQL, RNF169, RPA1, RPA2, SETX, SFPQ, SMARCAL1, TDP2, TP53BP1, VCP, XRCC4, XRCC6, YY1	5.44682e-05	TRUE
GO Biological Process 2023	Positive Regulation Of Telomere Maintenance (GO:0032206)	14698	748	52	13	1.3902e-06	ACTL6A, ATRX, DHX36, GNL3, HNRNPA2B1, HNRNPD, MRE11, NBN, NEK7, PML, PPP1R10, RUVBL1, YY1	5.71668e-05	TRUE
GO Biological Process 2023	mRNA Stabilization (GO:0048255)	14698	748	53	13	1.75713e-06	CIRBP, DHX9, ELAVL1, FUS, HNRNPA0, HNRNPC, HNRNPD, HNRNPU, MYD88, SYNCRIP, TAF15, TARDBP, THRAP3	7.02395e-05	TRUE
GO Biological Process 2023	Regulation Of Double-Strand Break Repair (GO:2000779)	14698	748	88	17	1.75987e-06	ACTL6A, ARID1A, ARID1B, BRD7, DPF2, OTUB1, PML, PPP4C, RNF169, RPA2, RUVBL1, SETD2, SMARCA2, SMARCA4, SMARCC1, SMARCE1, TWIST1	7.02395e-05	TRUE
GO Biological Process 2023	Histone Modification (GO:0016570)	14698	748	81	16	2.59954e-06	ACTL6A, CARM1, CHD3, CHD4, GATAD2A, GATAD2B, HDAC1, HDAC2, MIER1, MTA2, MTA3, RBBP4, RBBP7, RUVBL1, SUDS3, TAF9	0.00010086	TRUE
GO Biological Process 2023	Positive Regulation Of Gene Expression (GO:0010628)	14698	748	480	49	2.60141e-06	APP, ARID1A, ARID1B, ASH2L, BRD7, CELF1, CIRBP, CTCF, DHX36, DKK1, DPY30, EGR1, ELAVL1, ERP29, ETS1, EZR, FAM98A, FAM98B, FGF2, FN1, FUBP1, FUBP3, HCFC1, HDAC1, HNRNPD, HNRNPLL, IFI16, KLF4, MED1, METTL14, MYD88, NIBAN1, PARK7, PDCD5, POLR2A, PRKDC, PRMT1, RBBP5, RBM14, RBM22, RBM3, RBPJ, SETX, SMARCA4, TWIST1, U2AF2, VIM, WBP2, YAP1	0.00010086	TRUE
GO Biological Process 2023	Double-Strand Break Repair Via Homologous Recombination (GO:0000724)	14698	748	111	19	2.97625e-06	ATRX, CHD4, ERCC5, FSCN1, MCM2, MCM3, MCM5, MCM6, MRE11, NBN, NIPBL, PPP4C, RAD21, RECQL, RNF169, RPA1, RPA2, SFPQ, YY1	0.000113768	TRUE
GO Biological Process 2023	Regulation Of Nucleotide-Excision Repair (GO:2000819)	14698	748	26	9	3.11732e-06	ACTL6A, ARID1A, ARID1B, BRD7, DPF2, SMARCA2, SMARCA4, SMARCC1, SMARCE1	0.000115896	TRUE
GO Biological Process 2023	Regulation Of Transcription By RNA Polymerase III (GO:0006359)	14698	748	26	9	3.11732e-06	BAZ1B, DHX36, ELL, ERCC6, NAB2, PRDX5, SF3B1, SMARCA5, ZNF143	0.000115896	TRUE
GO Biological Process 2023	mRNA 3'-End Processing (GO:0031124)	14698	748	40	11	3.28096e-06	APP, CPSF6, CPSF7, CSTF2T, HEXIM1, NCBP1, NCBP2, NUDT21, SCAF8, SLBP, WDR33	0.000120332	TRUE
GO Biological Process 2023	Positive Regulation Of Chromosome Organization (GO:2001252)	14698	748	33	10	3.48996e-06	ATRX, DHX36, GNL3, MRE11, NBN, NCAPH, PML, PPP1R10, RAD21, SMC4	0.000124628	TRUE
GO Biological Process 2023	Regulation Of G0 To G1 Transition (GO:0070316)	14698	748	33	10	3.48996e-06	ACTL6A, ARID1A, ARID1B, BRD7, DPF2, RRM1, SMARCA2, SMARCA4, SMARCC1, SMARCE1	0.000124628	TRUE
GO Biological Process 2023	Nucleosome Organization (GO:0034728)	14698	748	75	15	4.52923e-06	ARID1A, ATRX, CHAF1A, NASP, RBBP4, RSF1, SART3, SETD2, SMARCA4, SMARCA5, SMARCC1, SMARCE1, SSRP1, SUPT16H, SUPT6H	0.000159641	TRUE
GO Biological Process 2023	Regulation Of Nucleic Acid-Templated Transcription (GO:1903506)	14698	748	452	46	5.73214e-06	ACTL6A, ATF7IP, ATRX, CALR, CARM1, CEBPB, CHD3, CHEK2, CNBP, CRABP2, FOXK2, FUS, HCFC1, HMG20A, HNRNPD, KAT6A, MIER1, MLF2, NAB2, NANOG, NFIA, NFYB, NFYC, NONO, NR3C1, NSD3, PML, POLR2A, PPIE, PQBP1, PRDM2, PSPC1, RALY, RBBP4, RBBP7, RSF1, RUVBL1, SFPQ, SMARCA2, SMARCA5, SRRT, TAF9, ZFHX3, ZMIZ1, ZNF143, ZZZ3	0.000199449	TRUE
GO Biological Process 2023	Regulation Of Mitotic Cell Cycle Phase Transition (GO:1901990)	14698	748	86	16	5.89598e-06	ACTL6A, ANLN, ARID1A, ARID1B, BRD7, CDK6, CDKN1A, DDB1, DPF2, PSME1, PSME2, PSME3, SMARCA2, SMARCA4, SMARCC1, SMARCE1	0.000202553	TRUE
GO Biological Process 2023	Regulation Of G1/S Transition Of Mitotic Cell Cycle (GO:2000045)	14698	748	106	18	6.06343e-06	ACTL6A, ANXA1, ARID1A, ARID1B, BRD7, CDKN1A, DPF2, FHL1, KLF4, PSME1, PSME2, PSME3, RRM1, SMARCA2, SMARCA4, SMARCC1, SMARCE1, ZNF655	0.000205702	TRUE
GO Biological Process 2023	Transcription Elongation By RNA Polymerase II (GO:0006368)	14698	748	28	9	6.28569e-06	CDK9, GTF2F1, GTF2F2, IWS1, SART3, SETD2, SUPT16H, SUPT5H, SUPT6H	0.000208302	TRUE
GO Biological Process 2023	pre-mRNA Cleavage Required For Polyadenylation (GO:0098789)	14698	748	11	6	6.31385e-06	CPSF6, CPSF7, CSTF2T, NCBP1, NCBP2, NUDT21	0.000208302	TRUE
GO Biological Process 2023	Regulation Of miRNA Transcription (GO:1902893)	14698	748	59	13	6.37032e-06	DDX5, EGR1, ETS1, FGF2, FOS, FOSL1, GNL3, KLF4, NCOR1, NCOR2, NFIB, NR3C1, SMARCA4	0.000208302	TRUE
GO Biological Process 2023	Regulation Of Histone Acetylation (GO:0035065)	14698	748	22	8	7.32778e-06	BAZ1B, CTBP1, ERCC6, NFYB, NFYC, SF3B1, SMARCA5, TWIST1	0.000236757	TRUE
GO Biological Process 2023	protein-DNA Complex Organization (GO:0071824)	14698	748	60	13	7.75826e-06	ATRX, CBX1, CBX3, CBX5, EHMT1, FAM50A, HDAC1, HMG20A, HNRNPU, MTA2, SAFB, TRIM28, ZZZ3	0.000247717	TRUE
GO Biological Process 2023	Regulation Of DNA Repair (GO:0006282)	14698	748	129	20	7.87745e-06	ACTL6A, ARID1A, ARID1B, BRD7, CDK9, DHX9, DPF2, ERCC6, EYA3, PML, PPP4C, RUVBL1, SMARCA2, SMARCA4, SMARCC1, SMARCE1, SMCHD1, TAF9, TRIM28, YY1	0.000248598	TRUE
GO Biological Process 2023	Positive Regulation Of DNA Repair (GO:0045739)	14698	748	89	16	9.33401e-06	ACTL6A, ARID1A, ARID1B, BRD7, DHX9, DPF2, ERCC6, EYA3, RUVBL1, SMARCA2, SMARCA4, SMARCC1, SMARCE1, SMCHD1, TRIM28, YY1	0.000291178	TRUE
GO Biological Process 2023	Nuclear Envelope Organization (GO:0006998)	14698	748	17	7	1.06749e-05	EMD, LEMD2, LMNA, LMNB1, NEMP1, TMEM43, TOR1AIP1	0.000329069	TRUE
GO Biological Process 2023	RNA Stabilization (GO:0043489)	14698	748	37	10	1.09124e-05	CIRBP, DHX36, ELAVL1, FUS, HNRNPU, NSUN2, PARN, PHAX, TAF15, THRAP3	0.000329069	TRUE
GO Biological Process 2023	Spliceosomal snRNP Assembly (GO:0000387)	14698	748	37	10	1.09124e-05	CD2BP2, CLNS1A, HNRNPC, PRPF6, PRPF8, SART3, SNRPD2, SNRPE, STRAP, TSSC4	0.000329069	TRUE
GO Biological Process 2023	mRNA Cleavage Involved In mRNA Processing (GO:0098787)	14698	748	12	6	1.20835e-05	CPSF6, CPSF7, CSTF2T, NCBP1, NCBP2, NUDT21	0.000356464	TRUE
GO Biological Process 2023	Regulation Of DNA-templated DNA Replication Initiation (GO:0030174)	14698	748	12	6	1.20835e-05	MCM2, MCM3, MCM5, MCM6, NBN, WRNIP1	0.000356464	TRUE
GO Biological Process 2023	Maintenance Of Protein Location In Nucleus (GO:0051457)	14698	748	18	7	1.67024e-05	HNRNPU, PARK7, PML, SKP1, SP100, SUN1, SUN2	0.000487423	TRUE
GO Biological Process 2023	Positive Regulation Of Double-Strand Break Repair (GO:2000781)	14698	748	84	15	1.92027e-05	ACTL6A, ARID1A, ARID1B, BRD7, DPF2, ERCC6, FUS, HDGFL2, PRKDC, RUVBL1, SMARCA2, SMARCA4, SMARCC1, SMARCE1, SMCHD1	0.000554426	TRUE
GO Biological Process 2023	Regulation Of Metaphase/Anaphase Transition Of Cell Cycle (GO:1902099)	14698	748	32	9	2.1245e-05	ACTL6A, ARID1A, ARID1B, BRD7, DPF2, SMARCA2, SMARCA4, SMARCC1, SMARCE1	0.000606936	TRUE
GO Biological Process 2023	Negative Regulation Of mRNA Catabolic Process (GO:1902373)	14698	748	41	10	2.9191e-05	CIRBP, DHX9, ELAVL1, FUS, HNRNPAB, HNRNPD, HNRNPU, SYNCRIP, TAF15, THRAP3	0.000825253	TRUE
GO Biological Process 2023	mRNA 5'-Splice Site Recognition (GO:0000395)	14698	748	5	4	3.19355e-05	PRPF39, PSIP1, SFSWAP, SRSF1	0.000893536	TRUE
GO Biological Process 2023	Positive Regulation Of mRNA 3'-End Processing (GO:0031442)	14698	748	9	5	3.57611e-05	DHX36, HSF1, NCBP1, NCBP2, NUDT21	0.000985927	TRUE
GO Biological Process 2023	Negative Regulation Of Transcription Elongation By RNA Polymerase II (GO:0034244)	14698	748	14	6	3.59642e-05	HEXIM1, HNRNPU, LARP7, NELFA, NELFCD, NELFE	0.000985927	TRUE
GO Biological Process 2023	Regulation Of Androgen Receptor Signaling Pathway (GO:0060765)	14698	748	27	8	4.05451e-05	DDX5, FOXP1, HDAC1, NCOR1, NCOR2, PARK7, SAFB2, SMARCA4	0.0011004	TRUE
GO Biological Process 2023	Positive Regulation Of Transcription Elongation By RNA Polymerase II (GO:0032968)	14698	748	43	10	4.55191e-05	CCNK, CDK12, CDK13, CDK9, ELL, MED1, MED8, NCBP1, NCBP2, SUPT6H	0.00122316	TRUE
GO Biological Process 2023	Positive Regulation Of Nucleocytoplasmic Transport (GO:0046824)	14698	748	44	10	5.62505e-05	CPSF6, DHX9, EMD, FLNA, KHDRBS1, NCBP2, RAN, RBM22, TPR, TRIM28	0.00149671	TRUE
GO Biological Process 2023	Positive Regulation Of Transcription By RNA Polymerase III (GO:0045945)	14698	748	15	6	5.73645e-05	BAZ1B, ELL, ERCC6, SF3B1, SMARCA5, ZNF143	0.00151153	TRUE
GO Biological Process 2023	Mitotic DNA Replication (GO:1902969)	14698	748	10	5	6.85229e-05	LIG1, MCM2, MCM3, MCM6, POLA1	0.00178819	TRUE
GO Biological Process 2023	Regulation Of Cell Cycle G1/S Phase Transition (GO:1902806)	14698	748	74	13	8.13978e-05	ACTL6A, ARID1A, ARID1B, BRD7, CDKN1A, DPF2, PSME1, PSME2, PSME3, SMARCA2, SMARCA4, SMARCC1, SMARCE1	0.00210394	TRUE
GO Biological Process 2023	Positive Regulation Of Myoblast Differentiation (GO:0045663)	14698	748	38	9	9.38169e-05	ACTL6A, ARID1A, ARID1B, BRD7, IGFBP3, SMARCA2, SMARCA4, SMARCC1, SMARCE1	0.00237962	TRUE
GO Biological Process 2023	Regulation Of Telomere Maintenance (GO:0032204)	14698	748	38	9	9.38169e-05	ATRX, DHX36, GNL3, HNRNPD, MRE11, NBN, PML, PPP1R10, YLPM1	0.00237962	TRUE
GO Biological Process 2023	Regulation Of T Cell Differentiation (GO:0045580)	14698	748	47	10	0.000102225	ACTL6A, ARID1A, ARID1B, BRD7, SMARCA2, SMARCA4, SMARCC1, SMARCE1, ZBTB1, ZMIZ1	0.00256887	TRUE
GO Biological Process 2023	Positive Regulation Of Translation (GO:0045727)	14698	748	108	16	0.000109258	CIRBP, CNBP, DHX36, DHX9, EIF5A, ELAVL1, HNRNPD, HNRNPU, KHDRBS1, METTL14, NIBAN1, PRKDC, PRMT1, RBM3, SYNCRIP, VIM	0.00272043	TRUE
GO Biological Process 2023	Negative Regulation Of Developmental Process (GO:0051093)	14698	748	109	16	0.000122133	ACTL6A, ANP32B, CDK6, HDAC1, HDAC2, HUWE1, NFIB, RBBP4, RBBP7, SIN3A, SMARCA2, SMARCA4, SMARCC1, SS18, SUDS3, SUZ12	0.00301335	TRUE
GO Biological Process 2023	ncRNA Metabolic Process (GO:0034660)	14698	748	17	6	0.000129934	DDX17, KHSRP, MEPCE, NIFK, PARN, ZCCHC8	0.00309335	TRUE
GO Biological Process 2023	Regulation Of DNA-templated DNA Replication (GO:0090329)	14698	748	17	6	0.000129934	MCM2, MCM3, MCM5, MCM6, NBN, WRNIP1	0.00309335	TRUE
GO Biological Process 2023	Regulation Of Protein Sumoylation (GO:0033233)	14698	748	17	6	0.000129934	EGR1, GNL3, PARK7, SAE1, UBA2, ZMIZ1	0.00309335	TRUE
GO Biological Process 2023	Regulation Of Telomerase RNA Localization To Cajal Body (GO:1904872)	14698	748	17	6	0.000129934	CCT7, CCT8, NHP2, NOP10, PARN, RUVBL1	0.00309335	TRUE
GO Biological Process 2023	Nuclear Export (GO:0051168)	14698	748	49	10	0.000147961	CALR, CSE1L, DDX39B, HNRNPA1, NUP153, RAN, RANBP3, TPR, UBE2I, XPO1	0.00349187	TRUE
GO Biological Process 2023	DNA Duplex Unwinding (GO:0032508)	14698	748	41	9	0.000175817	DHX9, MCM2, MCM3, MCM5, MCM6, MRE11, NBN, RECQL, SUPV3L1	0.00411352	TRUE
GO Biological Process 2023	Positive Regulation Of RNA Metabolic Process (GO:0051254)	14698	748	33	8	0.000193298	HNRNPLL, NMD3, POLR2A, RBM22, RBM27, SETX, SUPV3L1, U2AF2	0.00448385	TRUE
GO Biological Process 2023	Primary miRNA Processing (GO:0031053)	14698	748	12	5	0.000197707	HNRNPA2B1, NCBP1, NCBP2, SMAD2, SRRT	0.00454726	TRUE
GO Biological Process 2023	Positive Regulation Of Leukocyte Differentiation (GO:1902107)	14698	748	7	4	0.00020585	LGALS1, LGALS3, PRKDC, XRCC6	0.00461715	TRUE
GO Biological Process 2023	Translocation Of Molecules Into Host (GO:0044417)	14698	748	7	4	0.00020585	DDX39B, THOC2, THOC3, THOC5	0.00461715	TRUE
GO Biological Process 2023	Viral mRNA Export From Host Cell Nucleus (GO:0046784)	14698	748	7	4	0.00020585	DDX39B, THOC2, THOC3, THOC5	0.00461715	TRUE
GO Biological Process 2023	DNA-templated Transcription Elongation (GO:0006354)	14698	748	26	7	0.000241523	CDK9, GTF2F1, GTF2F2, SETD2, SUPT16H, SUPT5H, SUPT6H	0.00528837	TRUE
GO Biological Process 2023	Mitotic G1 DNA Damage Checkpoint Signaling (GO:0031571)	14698	748	26	7	0.000241523	CDKN1A, CHEK2, PML, PRKDC, RPA2, SDE2, WAC	0.00528837	TRUE
GO Biological Process 2023	Transcription Initiation-Coupled Chromatin Remodeling (GO:0045815)	14698	748	34	8	0.00024162	ARID1B, ASH2L, BRD7, DPY30, RBBP5, RBM14, SMARCA4, WBP2	0.00528837	TRUE
GO Biological Process 2023	Regulation Of Translation (GO:0006417)	14698	748	202	23	0.000252837	APP, CALR, CIRBP, DHX36, DHX9, EIF4H, ELAVL1, GSPT1, HNRNPD, ILF3, IMPACT, METTL14, MTPN, NCBP1, NCBP2, NIBAN1, PRKDC, PRMT1, RBM3, RBM4, SYNCRIP, TIA1, VIM	0.00547676	TRUE
GO Biological Process 2023	Positive Regulation Of Protein Localization To Nucleus (GO:1900182)	14698	748	72	12	0.000254264	CCT7, CCT8, FLNA, LARP7, MEPCE, NMD3, PARK7, RAN, RBM22, TPR, TRIM28, YAP1	0.00547676	TRUE
GO Biological Process 2023	Intracellular Steroid Hormone Receptor Signaling Pathway (GO:0030518)	14698	748	43	9	0.000258332	ARID1A, DDX17, DDX5, MED1, RBFOX2, SAFB, WBP2, YAP1, ZMIZ1	0.00547745	TRUE
GO Biological Process 2023	Positive Regulation Of miRNA Transcription (GO:1902895)	14698	748	43	9	0.000258332	EGR1, ETS1, FGF2, FOS, FOSL1, GNL3, KLF4, NR3C1, SMARCA4	0.00547745	TRUE
GO Biological Process 2023	Telomere Organization (GO:0032200)	14698	748	63	11	0.000300159	ACTL6A, ATRX, MRE11, NBN, PRKDC, RPA1, RPA2, RUVBL1, SP100, XRCC6, YY1	0.00631496	TRUE
GO Biological Process 2023	Cellular Response To Arsenic-Containing Substance (GO:0071243)	14698	748	13	5	0.000307852	DHX36, GSTO1, HNRNPA1, HSF1, VCP	0.00636393	TRUE
GO Biological Process 2023	Spliceosomal tri-snRNP Complex Assembly (GO:0000244)	14698	748	13	5	0.000307852	CD2BP2, PRPF6, PRPF8, SART3, TSSC4	0.00636393	TRUE
GO Biological Process 2023	mRNA Modification (GO:0016556)	14698	748	27	7	0.000311865	CBLL1, CMTR1, HNRNPAB, METTL14, NSUN2, TRMT6, WTAP	0.00636393	TRUE
GO Biological Process 2023	Regulation Of Chromatin Organization (GO:1902275)	14698	748	27	7	0.000311865	HCFC1, HNRNPU, MKI67, MSL1, SSRP1, TLK1, TLK2	0.00636393	TRUE
GO Biological Process 2023	Regulation Of Cell Cycle Process (GO:0010564)	14698	748	130	17	0.000317126	ACTL6A, AHCTF1, ARID1A, ARID1B, BRD7, CDCA2, CETN2, DPF2, MCM2, MKI67, PRPF40A, SETD2, SMARCA2, SMARCA4, SMARCC1, SMARCE1, ZNF207	0.00642299	TRUE
GO Biological Process 2023	Regulation Of mRNA Stability (GO:0043488)	14698	748	74	12	0.000330911	CELF1, CIRBP, DHX36, ELAVL1, FUS, HNRNPU, KHSRP, METTL14, TAF15, THRAP3, VIM, ZC3H14	0.00665254	TRUE
GO Biological Process 2023	Positive Regulation Of T Cell Differentiation (GO:0045582)	14698	748	64	11	0.000346077	ACTL6A, ARID1A, ARID1B, BRD7, NKAP, SMARCA2, SMARCA4, SMARCC1, SMARCE1, ZBTB1, ZMIZ1	0.00690627	TRUE
GO Biological Process 2023	Regulation Of Apoptotic Process (GO:0042981)	14698	748	705	57	0.000349181	ACTL6A, ANP32A, ANP32B, ANP32E, ANXA1, ANXA4, ANXA5, API5, BAG4, BCLAF1, CALR, CAT, CCAR1, CCAR2, CFL1, DDX42, DKK1, EGR1, ERCC5, FAF1, FHL2, FLNA, GATA6, GSTP1, HDAC1, HDAC2, HNRNPK, IGFBP3, ITGB1, LGALS1, MCM2, MED1, MRE11, MYDGF, PARK7, PDCD5, PHIP, PNMA2, PPIA, PRDX2, PRDX5, PRKDC, QRICH1, RBM25, RBM5, RUVBL1, SAP18, SETX, SON, STK17A, SUPV3L1, TAF9, TARDBP, TPT1, TXNDC5, VCP, YWHAZ	0.00691736	TRUE
GO Biological Process 2023	Negative Regulation Of Stem Cell Population Maintenance (GO:1902455)	14698	748	20	6	0.000356884	HDAC1, HDAC2, RBBP4, RBBP7, SIN3A, SUDS3	0.00701872	TRUE
GO Biological Process 2023	Regulation Of Chromosome Segregation (GO:0051983)	14698	748	28	7	0.000397737	C9ORF78, CDCA2, MKI67, NCAPH, NUMA1, SMC4, ZNF207	0.00776589	TRUE
GO Biological Process 2023	Protein Sumoylation (GO:0016925)	14698	748	46	9	0.000440254	PML, SAE1, SUMO2, SUMO3, TRIM28, UBA2, UBE2I, UHRF2, ZMIZ1	0.00853464	TRUE
GO Biological Process 2023	Negative Regulation Of Androgen Receptor Signaling Pathway (GO:0060766)	14698	748	14	5	0.000458901	FOXP1, HDAC1, NCOR1, NCOR2, SMARCA4	0.00870949	TRUE
GO Biological Process 2023	Positive Regulation Of Cytoplasmic Translation (GO:2000767)	14698	748	14	5	0.000458901	DHX36, DHX9, HNRNPD, HNRNPU, SYNCRIP	0.00870949	TRUE
GO Biological Process 2023	Positive Regulation Of Telomerase RNA Localization To Cajal Body (GO:1904874)	14698	748	14	5	0.000458901	CCT7, CCT8, NHP2, NOP10, RUVBL1	0.00870949	TRUE
GO Biological Process 2023	DNA Alkylation (GO:0006305)	14698	748	15	5	0.000659669	ATRX, EHMT1, FOS, GATAD2A, HELLS	0.0123472	TRUE
GO Biological Process 2023	mRNA Methylation (GO:0080009)	14698	748	15	5	0.000659669	CMTR1, METTL14, NSUN2, TRMT6, WTAP	0.0123472	TRUE
GO Biological Process 2023	DNA-templated DNA Replication (GO:0006261)	14698	748	69	11	0.000673812	MCM2, MCM3, MCM5, MCM6, MCMBP, ORC2, POLA1, RECQL, RPA1, RRM1, WRNIP1	0.0125255	TRUE
GO Biological Process 2023	Regulation Of Protein Localization To Chromatin (GO:1905634)	14698	748	9	4	0.000682587	SETD2, VCP, VRK1, WAPL	0.0126023	TRUE
GO Biological Process 2023	DNA-templated Transcription Initiation (GO:0006352)	14698	748	59	10	0.000714726	CDK9, ELOA, ELOB, GTF2E1, GTF2F1, GTF2F2, POLR2D, RSF1, SMARCA5, TBPL2	0.0129607	TRUE
GO Biological Process 2023	Positive Regulation Of miRNA Metabolic Process (GO:2000630)	14698	748	49	9	0.000716322	EGR1, ETS1, FGF2, FOS, FOSL1, GNL3, KLF4, NR3C1, SMARCA4	0.0129607	TRUE
GO Biological Process 2023	Regulation Of Mitotic Metaphase/Anaphase Transition (GO:0030071)	14698	748	49	9	0.000716322	ACTL6A, ARID1A, ARID1B, BRD7, DPF2, SMARCA2, SMARCA4, SMARCC1, SMARCE1	0.0129607	TRUE
GO Biological Process 2023	Protein Localization To Chromosome (GO:0034502)	14698	748	40	8	0.00078118	ATRX, CTCF, LEMD2, RAD21, RPA1, RPA2, WAPL, XRCC4	0.0140406	TRUE
GO Biological Process 2023	tRNA Processing (GO:0008033)	14698	748	50	9	0.00083479	C2ORF49, FAM98A, FAM98B, HEXIM1, NSUN2, RPP30, RTCB, THUMPD1, TRMT1	0.0149054	TRUE
GO Biological Process 2023	Double-Strand Break Repair Via Nonhomologous End Joining (GO:0006303)	14698	748	41	8	0.000927935	ERCC6, MRE11, POLA1, PRKDC, SMARCAL1, TP53BP1, XRCC4, XRCC6	0.0164602	TRUE
GO Biological Process 2023	Epigenetic Regulation Of Gene Expression (GO:0040029)	14698	748	83	12	0.00096174	ARID1B, ASH2L, BRD7, CTCF, DPY30, IFI16, MECP2, PPHLN1, RBBP5, RBM14, SMARCA4, WBP2	0.0168531	TRUE
GO Biological Process 2023	RNA Modification (GO:0009451)	14698	748	51	9	0.000968709	ADAR, FTSJ3, HNRNPAB, MEPCE, NOP10, NSUN2, PARN, THUMPD1, TRMT1	0.0168531	TRUE
GO Biological Process 2023	Negative Regulation Of Gene Expression, Epigenetic (GO:0045814)	14698	748	51	9	0.000968709	CBX3, CTBP1, HELLS, LMNA, LMNB1, PPHLN1, SMARCA5, UHRF1, UHRF2	0.0168531	TRUE
GO Biological Process 2023	Recombinational Repair (GO:0000725)	14698	748	95	13	0.00101734	CHD4, ERCC5, FSCN1, MRE11, NBN, PPP4C, RECQL, RNF169, RPA1, RPA2, SFPQ, XRCC6, YY1	0.0175865	TRUE
GO Biological Process 2023	RNA Methylation (GO:0001510)	14698	748	62	10	0.00106621	CBLL1, CMTR1, FTSJ3, MEPCE, METTL14, NSUN2, SNRPD2, SNRPE, TRMT6, WTAP	0.0182937	TRUE
GO Biological Process 2023	CRD-mediated mRNA Stabilization (GO:0070934)	14698	748	10	4	0.00109196	DHX9, HNRNPD, HNRNPU, SYNCRIP	0.0182937	TRUE
GO Biological Process 2023	Mitotic G1/S Transition Checkpoint Signaling (GO:0044819)	14698	748	10	4	0.00109196	PRKDC, RPA2, SDE2, WAC	0.0182937	TRUE
GO Biological Process 2023	Positive Regulation Of Protein Localization To Cajal Body (GO:1904871)	14698	748	10	4	0.00109196	CCT7, CCT8, LARP7, MEPCE	0.0182937	TRUE
GO Biological Process 2023	Regulation Of Protein Localization To Cajal Body (GO:1904869)	14698	748	10	4	0.00109196	CCT7, CCT8, LARP7, MEPCE	0.0182937	TRUE
GO Biological Process 2023	Negative Regulation Of Double-Strand Break Repair (GO:2000780)	14698	748	33	7	0.00114964	ERCC6, HSF1, OTUB1, RNF169, SMCHD1, TP53BP1, TWIST1	0.0191419	TRUE
GO Biological Process 2023	DNA Replication-Dependent Chromatin Assembly (GO:0006335)	14698	748	5	3	0.0012152	CHAF1A, NASP, RBBP4	0.0195151	TRUE
GO Biological Process 2023	Cap-Dependent Translational Initiation (GO:0002191)	14698	748	5	3	0.0012152	NCBP1, NCBP2, SLBP	0.0195151	TRUE
GO Biological Process 2023	mRNA 3'-Splice Site Recognition (GO:0000389)	14698	748	5	3	0.0012152	SF3A1, SF3A2, SF3A3	0.0195151	TRUE
GO Biological Process 2023	Negative Regulation Of Gene Expression Via CpG Island Methylation (GO:0044027)	14698	748	5	3	0.0012152	HELLS, UHRF1, UHRF2	0.0195151	TRUE
GO Biological Process 2023	Positive Regulation Of Tau-Protein Kinase Activity (GO:1902949)	14698	748	5	3	0.0012152	DKK1, EGR1, NAB2	0.0195151	TRUE
GO Biological Process 2023	snRNA Modification (GO:0040031)	14698	748	5	3	0.0012152	MEPCE, NHP2, NOP10	0.0195151	TRUE
GO Biological Process 2023	Intracellular Estrogen Receptor Signaling Pathway (GO:0030520)	14698	748	17	5	0.00124861	ARID1A, DDX17, DDX5, RBFOX2, SAFB	0.0199337	TRUE
GO Biological Process 2023	mRNA Transcription (GO:0009299)	14698	748	43	8	0.00128743	DDX5, HSF1, MED1, NCBP1, NCBP2, SUPT6H, TAF9, ZBTB1	0.0203357	TRUE
GO Biological Process 2023	Regulation Of Proteasomal Protein Catabolic Process (GO:0061136)	14698	748	53	9	0.00128878	FOXF2, PSMC2, PSMC3, PSME1, PSME2, PSME3, PSME3IP1, PSMF1, XPO1	0.0203357	TRUE
GO Biological Process 2023	Protein Localization To Nucleus (GO:0034504)	14698	748	122	15	0.00133123	CALR, CSE1L, HNRNPU, IPO7, KPNA2, KPNA3, LMNA, LMNB1, NUP153, PML, PPP1R10, RAN, SKP1, TOR1AIP1, TPR	0.0208842	TRUE
GO Biological Process 2023	Negative Regulation Of Phosphorylation (GO:0042326)	14698	748	75	11	0.00137267	CDKN1A, CRKL, DYNLL1, HNRNPU, IGFBP3, IMPACT, NIBAN1, PARK7, PPIA, PRKDC, TARDBP	0.0214104	TRUE
GO Biological Process 2023	Nucleosome Assembly (GO:0006334)	14698	748	54	9	0.00147805	ATRX, CHAF1A, NASP, RBBP4, RSF1, SART3, SMARCA5, SSRP1, SUPT16H	0.0227923	TRUE
GO Biological Process 2023	Regulation Of Myoblast Differentiation (GO:0045661)	14698	748	54	9	0.00147805	ACTL6A, ARID1A, ARID1B, BRD7, IGFBP3, SMARCA2, SMARCA4, SMARCC1, SMARCE1	0.0227923	TRUE
GO Biological Process 2023	Regulation Of Cell Population Proliferation (GO:0042127)	14698	748	766	58	0.00152729	ACTL6A, APP, ASH2L, CACUL1, CALR, CAPNS1, CCAR1, CDK6, CDKN1A, CELF1, CHERP, CNBP, CRKL, CTBP1, CTCF, DNAJA2, DYNLL1, ETS1, FAM98A, FAM98B, FGF2, FN1, FOSL1, GNL3, GTPBP4, HDAC1, HDAC2, HOXC10, IGFBP3, JUNB, JUND, KLF10, LMNA, MECP2, NACC1, P3H1, PDCD5, PHIP, PML, PRKDC, PRMT1, RBBP4, RBFOX2, RBM5, RUNX1, S100A11, SMARCA2, SMARCA4, SMARCC1, SS18, STAT5A, STAT6, TES, TIAL1, UHRF1, XRCC6, YAP1, ZNF…	0.0234185	TRUE
GO Biological Process 2023	Histone H3-K4 Methylation (GO:0051568)	14698	748	26	6	0.00163244	BOD1L1, DPY30, HCFC1, NFYB, NFYC, RBBP5	0.0239222	TRUE
GO Biological Process 2023	Nuclear Membrane Organization (GO:0071763)	14698	748	26	6	0.00163244	CHMP5, EMD, NEMP1, TARDBP, TMEM43, TOR1AIP1	0.0239222	TRUE
GO Biological Process 2023	Protein Export From Nucleus (GO:0006611)	14698	748	26	6	0.00163244	CALR, CSE1L, RAN, RANBP3, TPR, XPO1	0.0239222	TRUE
GO Biological Process 2023	RNA Splicing, Via Endonucleolytic Cleavage And Ligation (GO:0000394)	14698	748	11	4	0.00164716	FAM98A, FAM98B, HEXIM1, RTCB	0.0239222	TRUE
GO Biological Process 2023	Double-Strand Break Repair Via Break-Induced Replication (GO:0000727)	14698	748	11	4	0.00164716	MCM2, MCM3, MCM5, MCM6	0.0239222	TRUE
GO Biological Process 2023	Negative Regulation Of Nuclear-Transcribed mRNA Catabolic Process, Deadenylation-Dependent Decay (GO:1900152)	14698	748	11	4	0.00164716	DHX9, HNRNPD, HNRNPU, SYNCRIP	0.0239222	TRUE
GO Biological Process 2023	Regulation Of mRNA 3'-End Processing (GO:0031440)	14698	748	11	4	0.00164716	CDK9, DHX36, NCBP1, NCBP2	0.0239222	TRUE
GO Biological Process 2023	tRNA Splicing, Via Endonucleolytic Cleavage And Ligation (GO:0006388)	14698	748	11	4	0.00164716	FAM98A, FAM98B, HEXIM1, RTCB	0.0239222	TRUE
GO Biological Process 2023	Positive Regulation Of Telomere Maintenance Via Telomere Lengthening (GO:1904358)	14698	748	35	7	0.00165647	CCT7, CCT8, DHX36, HNRNPA1, HNRNPA2B1, NEK7, PARN	0.0239222	TRUE
GO Biological Process 2023	3'-UTR-mediated mRNA Stabilization (GO:0070935)	14698	748	18	5	0.0016571	ELAVL1, HNRNPA0, HNRNPC, MYD88, TARDBP	0.0239222	TRUE
GO Biological Process 2023	Nucleosome Disassembly (GO:0006337)	14698	748	18	5	0.0016571	SMARCA4, SMARCC1, SMARCE1, SSRP1, SUPT16H	0.0239222	TRUE
GO Biological Process 2023	Negative Regulation Of Protein Modification Process (GO:0031400)	14698	748	78	11	0.00189908	CDKN1A, CRKL, IGFBP3, IMPACT, NIBAN1, P3H1, PARK7, PPIA, PPP1R8, PRKDC, TARDBP	0.0272703	TRUE
GO Biological Process 2023	Mitotic DNA Damage Checkpoint Signaling (GO:0044773)	14698	748	56	9	0.00192347	CDKN1A, CHEK2, MDC1, MRE11, NBN, PRKDC, RPA2, SDE2, WAC	0.0273314	TRUE
GO Biological Process 2023	Positive Regulation Of DNA-templated Transcription Initiation (GO:2000144)	14698	748	56	9	0.00192347	DHX36, FOSL1, MDC1, MED1, MED12, MED8, SETX, TAF9, TWIST1	0.0273314	TRUE
GO Biological Process 2023	Myeloid Cell Development (GO:0061515)	14698	748	27	6	0.00200975	ANXA2, APP, CEBPB, FLNA, FOXP1, MED1	0.0282614	TRUE
GO Biological Process 2023	Regulation Of Peptidase Activity (GO:0052547)	14698	748	27	6	0.00200975	CSTB, CTSV, HDAC1, NRDC, PSMA3, PSMB8	0.0282614	TRUE
GO Biological Process 2023	Telomere Maintenance (GO:0000723)	14698	748	68	10	0.00219242	ACTL6A, MRE11, NBN, PRKDC, RPA1, RPA2, RUVBL1, SP100, XRCC6, YY1	0.0306713	TRUE
GO Biological Process 2023	G-quadruplex DNA Unwinding (GO:0044806)	14698	748	6	3	0.00233847	DHX36, DHX9, HNRNPA2B1	0.0323807	TRUE
GO Biological Process 2023	Ribosomal Large Subunit Export From Nucleus (GO:0000055)	14698	748	6	3	0.00233847	NMD3, RAN, XPO1	0.0323807	TRUE
GO Biological Process 2023	DNA Strand Elongation (GO:0022616)	14698	748	12	4	0.00237189	MCM3, MRE11, NBN, POLA1	0.0325117	TRUE
GO Biological Process 2023	Regulation Of Chromosome Separation (GO:1905818)	14698	748	12	4	0.00237189	NCAPH, NUMA1, SMC4, TPR	0.0325117	TRUE
GO Biological Process 2023	Regulation Of Endopeptidase Activity (GO:0052548)	14698	748	69	10	0.00244981	HDAC1, NRDC, PSMA3, PSMB8, PSME1, PSME2, PSME3, SERPINB1, TIMP3, VTN	0.033411	TRUE
GO Biological Process 2023	RNA 3'-End Processing (GO:0031123)	14698	748	38	7	0.00272341	CPSF6, CPSF7, HEXIM1, NCBP1, NCBP2, NUDT21, SUPV3L1	0.0366566	TRUE
GO Biological Process 2023	DNA Methylation (GO:0006306)	14698	748	20	5	0.00275532	ATRX, EHMT1, FOS, GATAD2A, HELLS	0.0366566	TRUE
GO Biological Process 2023	DNA Unwinding Involved In DNA Replication (GO:0006268)	14698	748	20	5	0.00275532	MCM2, MCM3, MCM5, MCM6, RECQL	0.0366566	TRUE
GO Biological Process 2023	Hydrogen Peroxide Catabolic Process (GO:0042744)	14698	748	20	5	0.00275532	CAT, HBD, PRDX1, PRDX2, PRDX5	0.0366566	TRUE
GO Biological Process 2023	protein-DNA Complex Disassembly (GO:0032986)	14698	748	20	5	0.00275532	SMARCA4, SMARCC1, SMARCE1, SSRP1, SUPT16H	0.0366566	TRUE
GO Biological Process 2023	protein-DNA Complex Assembly (GO:0065004)	14698	748	59	9	0.00278598	ATRX, CHAF1A, NASP, RBBP4, RSF1, SART3, SMARCA5, SSRP1, SUPT16H	0.0368837	TRUE
GO Biological Process 2023	Peptidyl-Lysine Modification (GO:0018205)	14698	748	94	12	0.00285178	LOX, PARK7, PML, RNF113A, SAE1, SUMO2, SUMO3, TRIM28, UBA2, UBE2I, UHRF2, ZMIZ1	0.0375715	TRUE
GO Biological Process 2023	RNA Biosynthetic Process (GO:0032774)	14698	748	29	6	0.00295753	POLA1, POLR2A, RSF1, SETX, SMARCA5, TBPL2	0.0385901	TRUE
GO Biological Process 2023	Integrated Stress Response Signaling (GO:0140467)	14698	748	29	6	0.00295753	CEBPB, FOS, FOSL1, IMPACT, JUNB, QRICH1	0.0385901	TRUE
GO Biological Process 2023	Positive Regulation Of Cellular Process (GO:0048522)	14698	748	594	46	0.00298003	ACTL6A, ARID1A, ARID1B, ASH2L, BRAT1, BRD7, CACUL1, CALR, CAPNS1, CAVIN1, CCAR1, CNBP, CRKL, DHX36, DNAJA2, FAF1, FAM98A, FAM98B, FGF2, FN1, FOSL1, HBD, HCFC1, HDAC1, HDAC2, HDGFL2, HOXC10, MECP2, MTPN, NACC1, NCBP1, NRDC, NUMA1, P4HB, PHIP, PHPT1, PRMT1, SMARCA2, SMARCA4, SMARCC1, SMARCE1, SS18, SUPV3L1, TWIST1, YAP1, ZFHX3	0.0386976	TRUE
GO Biological Process 2023	Negative Regulation Of Macromolecule Metabolic Process (GO:0010605)	14698	748	186	19	0.00300863	ANXA7, APP, CELF1, CHD4, CRKL, ERP29, FGF2, FOXP1, HDAC1, KLF4, MECP2, PARK7, PPP2CB, SNX12, TARDBP, TCEAL1, YAP1, YY1, ZNF148	0.038883	TRUE
GO Biological Process 2023	Regulation Of Double-Strand Break Repair Via Homologous Recombination (GO:0010569)	14698	748	71	10	0.00303714	ACTL6A, ERCC6, FUS, HDGFL2, PPP4C, RPA2, RUVBL1, SETD2, SMCHD1, TP53BP1	0.0390654	TRUE
GO Biological Process 2023	RNA Transport (GO:0050658)	14698	748	39	7	0.00317616	DDX39B, HNRNPA1, HNRNPA2B1, NUP153, RFTN1, SLBP, TPR	0.0402809	TRUE
GO Biological Process 2023	Heterochromatin Organization (GO:0070828)	14698	748	39	7	0.00317616	CBX3, CTBP1, HDAC2, LMNA, LMNB1, SMARCA5, UHRF1	0.0402809	TRUE
GO Biological Process 2023	Negative Regulation Of Proteasomal Protein Catabolic Process (GO:1901799)	14698	748	39	7	0.00317616	CCAR2, PARK7, PSME3IP1, PSMF1, TAF9, TLK2, WAC	0.0402809	TRUE
GO Biological Process 2023	Positive Regulation Of Heterochromatin Formation (GO:0031453)	14698	748	13	4	0.00328924	PPHLN1, SIN3A, TPR, TRIM28	0.0415209	TRUE
GO Biological Process 2023	DNA Replication Initiation (GO:0006270)	14698	748	21	5	0.0034669	MCM2, MCM3, MCM5, ORC2, POLA1	0.0433602	TRUE
GO Biological Process 2023	poly(A)+ mRNA Export From Nucleus (GO:0016973)	14698	748	21	5	0.0034669	IWS1, NXF1, PABPN1, THOC2, ZC3H11A	0.0433602	TRUE
GO Biological Process 2023	Nucleocytoplasmic Transport (GO:0006913)	14698	748	50	8	0.00348565	AHCTF1, ANP32A, HNRNPA1, NUP153, RSRC1, TPR, UBE2I, XPO1	0.0433948	TRUE
GO Biological Process 2023	DNA Geometric Change (GO:0032392)	14698	748	30	6	0.00354048	DHX36, DHX9, HNRNPA2B1, MRE11, NBN, SUPV3L1	0.0436766	TRUE
GO Biological Process 2023	Cytoplasmic Translational Initiation (GO:0002183)	14698	748	30	6	0.00354048	EIF3J, EIF3L, NCBP1, NCBP2, RBM4, SLBP	0.0436766	TRUE
GO Biological Process 2023	Regulation Of Macromolecule Metabolic Process (GO:0060255)	14698	748	162	17	0.00369268	AFF4, APP, CDK6, FOXP1, FUBP1, FUBP3, HMG20A, HNRNPAB, HNRNPD, HNRNPDL, KHSRP, NANOG, PCBP2, RO60, SART3, SETD2, TARDBP	0.0453482	TRUE
GO Biological Process 2023	DNA Replication (GO:0006260)	14698	748	73	10	0.00373156	DUT, MCM2, MCM5, MCM6, MCMBP, POLA1, RPA1, RPA2, TOP1, WRNIP1	0.0456192	TRUE
GO Biological Process 2023	Mitotic Spindle Organization (GO:0007052)	14698	748	85	11	0.00377864	ABRAXAS1, CHEK2, FLNA, MAP4, MECP2, RAN, SBDS, SUN2, TPX2, VCP, ZNF207	0.0459876	TRUE
GO Biological Process 2023	Negative Regulation Of Gene Expression (GO:0010629)	14698	748	336	29	0.00387636	ANXA7, APP, CALR, CELF1, CHD4, CRKL, DHX36, ERP29, FGF2, FOXP1, HDAC1, ILF3, KLF4, MECP2, PARK7, PPHLN1, PPP2CB, PTBP1, PTBP3, RBM4, RNH1, SNX12, SYNCRIP, TARDBP, TCEAL1, TIA1, YAP1, YY1, ZNF148	0.0469663	TRUE
GO Biological Process 2023	Fructose Metabolic Process (GO:0006000)	14698	748	7	3	0.00393794	ALDOA, ALDOC, KHSRP	0.0472901	TRUE
GO Biological Process 2023	Termination Of RNA Polymerase II Transcription (GO:0006369)	14698	748	7	3	0.00393794	SCAF8, SETX, XRN2	0.0472901	TRUE
GO Biological Process 2023	Negative Regulation Of Binding (GO:0051100)	14698	748	86	11	0.00413904	CDKN1A, DKK1, GTF2F1, GTPBP4, IFI16, PARK7, PSME3IP1, RSF1, SP100, SUMO3, WAPL	0.0494861	TRUE
GO Biological Process 2023	Negative Regulation Of Intracellular Steroid Hormone Receptor Signaling Pathway (GO:0033144)	14698	748	31	6	0.00420463	CALR, FOXP1, HDAC1, NCOR1, NCOR2, SMARCA4	0.0498313	TRUE
GO Biological Process 2023	Protein Localization To Chromatin (GO:0071168)	14698	748	31	6	0.00420463	LEMD2, NIPBL, PPHLN1, RAD21, WAPL, WBP2	0.0498313	TRUE
GO Biological Process 2023	Positive Regulation Of Viral Process (GO:0048524)	14698	748	41	7	0.00425165	DDB1, DHX9, KPNA2, PPIA, PPIE, RSF1, STAU1	0.0501695	FALSE
GO Biological Process 2023	Regulation Of Protein Export From Nucleus (GO:0046825)	14698	748	22	5	0.0043014	EMD, PARK7, RBM22, SP100, TPR	0.0505368	FALSE
GO Biological Process 2023	Negative Regulation Of Nucleocytoplasmic Transport (GO:0046823)	14698	748	14	4	0.00442138	NUP153, PARK7, SP100, TPR	0.0515005	FALSE
GO Biological Process 2023	Positive Regulation Of Histone Acetylation (GO:0035066)	14698	748	14	4	0.00442138	BAZ1B, ERCC6, SF3B1, SMARCA5	0.0515005	FALSE
GO Biological Process 2023	Protein Complex Oligomerization (GO:0051259)	14698	748	100	12	0.00475834	CPSF6, CPSF7, ELAVL1, FUS, MAT2A, NUDT21, PDCD6IP, PRMT1, RBMX, TP53BP1, UGDH, ZBTB1	0.0551886	FALSE
GO Biological Process 2023	Heterochromatin Formation (GO:0031507)	14698	748	32	6	0.00495644	CBX3, CTBP1, LMNA, LMNB1, SMARCA5, UHRF1	0.0567585	FALSE
GO Biological Process 2023	miRNA Processing (GO:0035196)	14698	748	32	6	0.00495644	DDX5, HNRNPA2B1, NCBP1, NCBP2, SMAD2, SRRT	0.0567585	FALSE
GO Biological Process 2023	Regulation Of Transcription By RNA Polymerase I (GO:0006356)	14698	748	32	6	0.00495644	BAZ1B, CARM1, ERCC6, FLNA, SF3B1, SMARCA5	0.0567585	FALSE
GO Biological Process 2023	Transcription Initiation At RNA Polymerase II Promoter (GO:0006367)	14698	748	76	10	0.00500266	CDK9, ELOA, ELOB, GTF2E1, GTF2F1, GTF2F2, MED1, MED8, POLR2D, TAF9	0.0570472	FALSE
GO Biological Process 2023	Protein Alkylation (GO:0008213)	14698	748	23	5	0.00526971	FAM98A, FAM98B, GSPT1, PCMT1, PRMT1	0.0595916	FALSE
GO Biological Process 2023	Regulation Of Nuclear-Transcribed mRNA Catabolic Process, Deadenylation-Dependent Decay (GO:1900151)	14698	748	23	5	0.00526971	DHX36, DHX9, HNRNPD, HNRNPU, SYNCRIP	0.0595916	FALSE
GO Biological Process 2023	Positive Regulation Of Protein Metabolic Process (GO:0051247)	14698	748	196	19	0.00533577	APP, ASPH, CIRBP, DDB1, ELAVL1, EZR, FAF1, HDAC2, HNRNPD, KLF4, METTL14, MTPN, NIBAN1, PRKDC, PRMT1, RBM3, UHRF1, VCP, VIM	0.0600883	FALSE
GO Biological Process 2023	Negative Regulation Of Protein Catabolic Process (GO:0042177)	14698	748	54	8	0.00565323	ANXA2, FLNA, NQO1, PSME3IP1, PSMF1, SNRNP70, SNX12, TIMP3	0.0634003	FALSE
GO Biological Process 2023	miRNA Metabolic Process (GO:0010586)	14698	748	15	4	0.00578927	DDX17, DDX5, KHSRP, PARN	0.0645397	FALSE
GO Biological Process 2023	ncRNA Catabolic Process (GO:0034661)	14698	748	33	6	0.00580239	EXOSC6, PARN, RBM7, TRIR, ZC3H4, ZCCHC8	0.0645397	FALSE
GO Biological Process 2023	RNA Secondary Structure Unwinding (GO:0010501)	14698	748	8	3	0.00606364	DDX39B, DHX36, DHX9	0.0663577	FALSE
GO Biological Process 2023	Regulation Of DNA-templated Transcription Initiation (GO:2000142)	14698	748	8	3	0.00606364	FOSL1, SETX, TWIST1	0.0663577	FALSE
GO Biological Process 2023	Regulation Of RNA Biosynthetic Process (GO:2001141)	14698	748	8	3	0.00606364	MED1, NMD3, RALY	0.0663577	FALSE
GO Biological Process 2023	Regulation Of Sister Chromatid Cohesion (GO:0007063)	14698	748	8	3	0.00606364	CTCF, RAD21, WAPL	0.0663577	FALSE
GO Biological Process 2023	Nucleus Organization (GO:0006997)	14698	748	44	7	0.00635327	CHMP5, LEMD2, LMNA, LMNB1, NUMA1, PDCD6IP, TPR	0.0692481	FALSE
GO Biological Process 2023	Regulation Of Cytoplasmic Translation (GO:2000765)	14698	748	24	5	0.00638253	DHX36, DHX9, HNRNPD, HNRNPU, SYNCRIP	0.0692887	FALSE
GO Biological Process 2023	Positive Regulation Of Transcription By RNA Polymerase I (GO:0045943)	14698	748	34	6	0.00674896	BAZ1B, CARM1, ERCC6, SF3B1, SMARCA4, SMARCA5	0.0729748	FALSE
GO Biological Process 2023	Negative Regulation Of Programmed Cell Death (GO:0043069)	14698	748	381	31	0.0068132	ANXA1, ANXA4, ANXA5, API5, BAG4, CAT, CDSN, CFL1, DKK1, ERCC5, FHL2, FLNA, GATA6, GSTP1, HDAC1, HDAC2, HNRNPK, MED1, MRE11, MYDGF, PHIP, PRDX2, PRDX5, PRKDC, SETX, SON, SUPV3L1, TAF9, TPT1, TXNDC5, YWHAZ	0.0733771	FALSE
GO Biological Process 2023	Nucleotide-Excision Repair (GO:0006289)	14698	748	56	8	0.00706207	CETN2, DDB1, ERCC5, ERCC6, FSCN1, POLA1, RPA1, RPA2	0.0757568	FALSE
GO Biological Process 2023	Epithelial Cell Differentiation (GO:0030855)	14698	748	132	14	0.00729475	ALDOC, ANXA1, ANXA4, ANXA7, CNN3, E2F4, GATA6, HDAC1, HDAC2, HNRNPH3, LGALS3, TAGLN, TAGLN2, YAP1	0.0779447	FALSE
GO Biological Process 2023	DNA-templated Transcription Termination (GO:0006353)	14698	748	16	4	0.00741249	POLR2A, SCAF8, SETX, XRN2	0.0782782	FALSE
GO Biological Process 2023	Cellular Response To Gamma Radiation (GO:0071480)	14698	748	16	4	0.00741249	HSF1, TLK2, XRCC6, YAP1	0.0782782	FALSE
GO Biological Process 2023	Maturation Of 5.8S rRNA (GO:0000460)	14698	748	16	4	0.00741249	FTSJ3, LAS1L, MAK16, PRKDC	0.0782782	FALSE
GO Biological Process 2023	Positive Regulation Of Peptidase Activity (GO:0010952)	14698	748	25	5	0.0076503	CTSV, PSME1, PSME2, PSME3, VCP	0.0804764	FALSE
GO Biological Process 2023	Protein Methylation (GO:0006479)	14698	748	35	6	0.00780258	CARM1, FAM98A, FAM98B, GSPT1, PCMT1, PRMT1	0.081447	FALSE
GO Biological Process 2023	Regulation Of G2/M Transition Of Mitotic Cell Cycle (GO:0010389)	14698	748	35	6	0.00780258	CDK6, CDKN1A, FHL1, MECP2, RCC2, RRM1	0.081447	FALSE
GO Biological Process 2023	Regulation Of Fibroblast Proliferation (GO:0048145)	14698	748	46	7	0.00813029	CDK6, CDKN1A, DHX9, EMD, FN1, GSTP1, S100A6	0.0842199	FALSE
GO Biological Process 2023	Replication Fork Processing (GO:0031297)	14698	748	46	7	0.00813029	ATRX, BOD1L1, CARM1, CDK9, MRE11, NBN, SMARCAL1	0.0842199	FALSE
GO Biological Process 2023	Dosage Compensation (GO:0007549)	14698	748	9	3	0.00875416	HNRNPU, SMCHD1, YTHDC1	0.0896558	FALSE
GO Biological Process 2023	Positive Regulation Of RNA Biosynthetic Process (GO:1902680)	14698	748	9	3	0.00875416	NMD3, TOP2B, ZMIZ1	0.0896558	FALSE
GO Biological Process 2023	Regulation Of Tau-Protein Kinase Activity (GO:1902947)	14698	748	9	3	0.00875416	DKK1, EGR1, NAB2	0.0896558	FALSE
GO Biological Process 2023	DNA Damage Response, Signal Transduction By P53 Class Mediator (GO:0030330)	14698	748	36	6	0.0089696	ATRX, CDKN1A, CHEK2, NBN, PML, SP100	0.0911741	FALSE
GO Biological Process 2023	Base-Excision Repair (GO:0006284)	14698	748	36	6	0.0089696	ERCC5, ERCC6, HUWE1, LIG1, RPA1, RPA2	0.0911741	FALSE
GO Biological Process 2023	Positive Regulation Of Macromolecule Biosynthetic Process (GO:0010557)	14698	748	122	13	0.00916987	CIRBP, ELAVL1, FGF2, HNRNPD, KLF4, METTL14, MTPN, NIBAN1, NMD3, PRKDC, PRMT1, RBM3, VIM	0.0928621	FALSE
GO Biological Process 2023	Androgen Receptor Signaling Pathway (GO:0030521)	14698	748	17	4	0.00930907	ARID1A, DDX17, DDX5, ZMIZ1	0.0935734	FALSE
GO Biological Process 2023	Positive Regulation Of Peptidyl-Lysine Acetylation (GO:2000758)	14698	748	17	4	0.00930907	BAZ1B, ERCC6, SF3B1, SMARCA5	0.0935734	FALSE
GO Biological Process 2023	DNA Synthesis Involved In DNA Repair (GO:0000731)	14698	748	27	5	0.0106907	POLA1, RRM1, VCP, WRNIP1, ZBTB1	0.107065	FALSE
GO Biological Process 2023	Mitotic Sister Chromatid Segregation (GO:0000070)	14698	748	111	12	0.010786	ABRAXAS1, AKAP8L, CHEK2, CHMP5, FLNA, NCAPH, PDCD6IP, RAN, SMC4, TPX2, WAPL, ZNF207	0.107622	FALSE
GO Biological Process 2023	Nuclear-Transcribed mRNA Catabolic Process (GO:0000956)	14698	748	85	10	0.0109148	DDX5, EXOSC6, GSPT1, MAGOHB, NCBP1, NCBP2, PARN, RBM8A, THRAP3, XRN2	0.108508	FALSE
GO Biological Process 2023	Positive Regulation Of Chromosome Segregation (GO:0051984)	14698	748	18	4	0.0114954	NCAPH, NUMA1, RCC2, SMC4	0.11263	FALSE
GO Biological Process 2023	Regulation Of DNA Damage Checkpoint (GO:2000001)	14698	748	18	4	0.0114954	CCAR2, DDX39B, RPA2, THOC5	0.11263	FALSE
GO Biological Process 2023	Regulation Of Histone Modification (GO:0031056)	14698	748	18	4	0.0114954	HPF1, NFYB, NFYC, ZZZ3	0.11263	FALSE
GO Biological Process 2023	Regulation Of Oxidative Stress-Induced Intrinsic Apoptotic Signaling Pathway (GO:1902175)	14698	748	18	4	0.0114954	P4HB, PARK7, PPIA, SFPQ	0.11263	FALSE
GO Biological Process 2023	mRNA Transcription By RNA Polymerase II (GO:0042789)	14698	748	38	6	0.0116687	MED1, NCBP1, NCBP2, SUPT6H, TAF9, ZBTB1	0.113916	FALSE
GO Biological Process 2023	Regulation Of Nuclear-Transcribed mRNA Catabolic Process, Nonsense-Mediated Decay (GO:2000622)	14698	748	10	3	0.012038	HNRNPAB, MAGOHB, RBM8A	0.116682	FALSE
GO Biological Process 2023	Removal Of Superoxide Radicals (GO:0019430)	14698	748	10	3	0.012038	NQO1, PRDX1, PRDX2	0.116682	FALSE
GO Biological Process 2023	Nuclear-Transcribed mRNA Catabolic Process, Nonsense-Mediated Decay (GO:0000184)	14698	748	28	5	0.0124823	GSPT1, MAGOHB, NCBP1, NCBP2, RBM8A	0.119418	FALSE
GO Biological Process 2023	Positive Regulation Of Fibroblast Proliferation (GO:0048146)	14698	748	28	5	0.0124823	CDK6, CDKN1A, DHX9, FN1, S100A6	0.119418	FALSE
GO Biological Process 2023	Positive Regulation Of Protein Import Into Nucleus (GO:0042307)	14698	748	28	5	0.0124823	FLNA, RAN, RBM22, TPR, TRIM28	0.119418	FALSE
GO Biological Process 2023	Import Into Nucleus (GO:0051170)	14698	748	74	9	0.0124962	CSE1L, HNRNPA1, IPO7, KPNA2, KPNA3, NUP153, PPP1R10, RAN, TPR	0.119418	FALSE
GO Biological Process 2023	Response To Endoplasmic Reticulum Stress (GO:0034976)	14698	748	114	12	0.01317	CCDC47, CEBPB, ERO1A, ERP44, NIBAN1, P4HB, PDIA3, PDIA4, PDIA6, QRICH1, TMX1, VCP	0.124081	FALSE
GO Biological Process 2023	Negative Regulation Of Ubiquitin-Dependent Protein Catabolic Process (GO:2000059)	14698	748	39	6	0.0132128	CCAR2, PARK7, PML, TAF9, TLK2, WAC	0.124081	FALSE
GO Biological Process 2023	Nuclear Transport (GO:0051169)	14698	748	39	6	0.0132128	AHCTF1, ANP32A, NUP153, RSRC1, TPR, XPO1	0.124081	FALSE
GO Biological Process 2023	Positive Regulation Of ATP-dependent Activity (GO:0032781)	14698	748	39	6	0.0132128	DHX9, HNRNPU, PFN1, PFN2, TOR1AIP1, UHRF1	0.124081	FALSE
GO Biological Process 2023	Regulation Of Mitotic Spindle Organization (GO:0060236)	14698	748	39	6	0.0132128	CHMP5, HNRNPU, NUMA1, PDCD6IP, TPR, TPX2	0.124081	FALSE
GO Biological Process 2023	Regulation Of DNA Replication (GO:0006275)	14698	748	75	9	0.0135803	DHX9, FAF1, GTPBP4, RBBP6, RUVBL1, S100A11, SMARCA5, WAPL, YY1	0.127093	FALSE
GO Biological Process 2023	RNA-templated DNA Biosynthetic Process (GO:0006278)	14698	748	19	4	0.0139859	MRE11, NHP2, NOP10, RPA1	0.129108	FALSE
GO Biological Process 2023	Negative Regulation Of Cyclin-Dependent Protein Serine/Threonine Kinase Activity (GO:0045736)	14698	748	19	4	0.0139859	CDKN1A, HEXIM1, HEXIM2, IPO7	0.129108	FALSE
GO Biological Process 2023	Protein Heterooligomerization (GO:0051291)	14698	748	19	4	0.0139859	CPSF6, CPSF7, MAT2A, NUDT21	0.129108	FALSE
GO Biological Process 2023	Telomere Maintenance Via Telomerase (GO:0007004)	14698	748	19	4	0.0139859	MRE11, NHP2, NOP10, RPA1	0.129108	FALSE
GO Biological Process 2023	Regulation Of Telomere Maintenance Via Telomerase (GO:0032210)	14698	748	51	7	0.0141405	CCT7, CCT8, HNRNPA1, HNRNPC, HNRNPU, NEK7, PARN	0.130093	FALSE
GO Biological Process 2023	Negative Regulation Of DNA Binding (GO:0043392)	14698	748	29	5	0.0144666	IFI16, RSF1, SIN3A, SP100, SUMO3	0.131312	FALSE
GO Biological Process 2023	Positive Regulation Of Viral Genome Replication (GO:0045070)	14698	748	29	5	0.0144666	DDB1, PPIA, PPIE, STAU1, TOP2B	0.131312	FALSE
GO Biological Process 2023	Regulation Of Developmental Growth (GO:0048638)	14698	748	29	5	0.0144666	APP, CTTN, NIPBL, SIN3A, STAT5A	0.131312	FALSE
GO Biological Process 2023	Regulation Of Spindle Assembly (GO:0090169)	14698	748	29	5	0.0144666	CHMP5, HNRNPU, NUMA1, PDCD6IP, TPR	0.131312	FALSE
GO Biological Process 2023	Nucleic Acid-Templated Transcription (GO:0097659)	14698	748	40	6	0.0148943	DIDO1, FUBP3, PHF3, SMAD2, TCEA1, TCEA3	0.134744	FALSE
GO Biological Process 2023	Cell Cycle G1/S Phase Transition (GO:0044843)	14698	748	52	7	0.0156449	BCAT1, CACUL1, CDK6, CDKN1A, CUL4B, GSPT1, KHDRBS1	0.140137	FALSE
GO Biological Process 2023	Cellular Response To Ionizing Radiation (GO:0071479)	14698	748	52	7	0.0156449	CDKN1A, HSF1, IFI16, NIPBL, TLK2, XRCC6, YAP1	0.140137	FALSE
GO Biological Process 2023	Positive Regulation Of Developmental Process (GO:0051094)	14698	748	233	20	0.0156619	ACTL6A, ARID1A, ARID1B, BRD7, CEBPB, CFL1, DPF2, HDAC1, HDAC2, NUMA1, RBBP4, RBBP7, SIN3A, SMARCA2, SMARCA4, SMARCC1, SMARCE1, SS18, SUDS3, TP53BP1	0.140137	FALSE
GO Biological Process 2023	Cellular Response To Superoxide (GO:0071451)	14698	748	11	3	0.0159345	NQO1, PRDX1, PRDX2	0.140137	FALSE
GO Biological Process 2023	Dosage Compensation By Inactivation Of X Chromosome (GO:0009048)	14698	748	11	3	0.0159345	HNRNPU, SMCHD1, YTHDC1	0.140137	FALSE
GO Biological Process 2023	Positive Regulation Of Protein Localization To Chromosome, Telomeric Region (GO:1904816)	14698	748	11	3	0.0159345	CCT7, CCT8, GNL3	0.140137	FALSE
GO Biological Process 2023	Post-Transcriptional Gene Silencing (GO:0016441)	14698	748	11	3	0.0159345	CELF1, DHX9, HEXIM1	0.140137	FALSE
GO Biological Process 2023	sno(s)RNA 3'-End Processing (GO:0031126)	14698	748	11	3	0.0159345	EXOSC6, LARP7, PARN	0.140137	FALSE
GO Biological Process 2023	Positive Regulation Of Response To Stimulus (GO:0048584)	14698	748	77	9	0.0159552	ACTL6A, DHX9, ERCC6, EYA3, RUVBL1, SMCHD1, TAF9, TRIM28, YY1	0.140137	FALSE
GO Biological Process 2023	Nucleic Acid Metabolic Process (GO:0090304)	14698	748	30	5	0.0166518	DDX24, KPNA2, RAN, RBFOX2, XRN2	0.144691	FALSE
GO Biological Process 2023	Maturation Of LSU-rRNA (GO:0000470)	14698	748	20	4	0.0167936	FTSJ3, LAS1L, MAK16, NIFK	0.144691	FALSE
GO Biological Process 2023	Myoblast Differentiation (GO:0045445)	14698	748	20	4	0.0167936	DDX5, ITGB1, MBNL1, RBPJ	0.144691	FALSE
GO Biological Process 2023	Negative Regulation Of Cyclin-Dependent Protein Kinase Activity (GO:1904030)	14698	748	20	4	0.0167936	CDKN1A, HEXIM1, HEXIM2, IPO7	0.144691	FALSE
GO Biological Process 2023	Regulation Of Cardiac Muscle Cell Proliferation (GO:0060043)	14698	748	20	4	0.0167936	FGF2, POLR2D, RBPJ, RUNX1	0.144691	FALSE
GO Biological Process 2023	Regulation Of Mitotic Spindle Assembly (GO:1901673)	14698	748	20	4	0.0167936	CHMP5, HNRNPU, PDCD6IP, TPR	0.144691	FALSE
GO Biological Process 2023	DNA Recombination (GO:0006310)	14698	748	42	6	0.0186914	MRE11, NBN, RAD21, RPA1, SUPV3L1, XRCC6	0.160027	FALSE
GO Biological Process 2023	Modulation By Host Of Symbiont Process (GO:0051851)	14698	748	42	6	0.0186914	CDK9, HDAC1, SAP30BP, SMARCA4, SNW1, TARDBP	0.160027	FALSE
GO Biological Process 2023	Negative Regulation Of Cell Differentiation (GO:0045596)	14698	748	207	18	0.0187737	ACTL6A, ANP32B, CALR, CDK6, COL5A1, HNRNPU, MED1, METTL14, PDCD4, PTBP1, PTPN11, SMARCA2, SMARCA4, SMARCC1, SS18, SUZ12, TWIST1, YAP1	0.160226	FALSE
GO Biological Process 2023	Epidermal Cell Differentiation (GO:0009913)	14698	748	54	7	0.0189881	ANXA1, CDSN, GATA6, HDAC1, HDAC2, MED1, PITX2	0.161027	FALSE
GO Biological Process 2023	Mesenchymal Cell Differentiation (GO:0048762)	14698	748	54	7	0.0189881	DDX17, DDX5, FBXL17, FOXF2, HNRNPAB, RBPJ, TRIM28	0.161027	FALSE
GO Biological Process 2023	Regulation Of Cell Morphogenesis (GO:0022604)	14698	748	31	5	0.0190455	CAPZB, CFL1, PHIP, SPARC, ZMYM4	0.161027	FALSE
GO Biological Process 2023	Negative Regulation Of Cell Migration (GO:0030336)	14698	748	163	15	0.0192151	CALR, COL3A1, DYNLL1, FGF2, GTPBP4, HDAC1, HDAC2, IGFBP3, MIA3, PFN2, RBBP4, RBBP7, SCAI, SIN3A, SUDS3	0.161956	FALSE
GO Biological Process 2023	Positive Regulation Of Macromolecule Metabolic Process (GO:0010604)	14698	748	364	28	0.0194938	ANXA2, APP, CELF1, CTCF, DHX36, DKK1, EGR1, ERP29, ETS1, EZR, FAM98A, FAM98B, FGF2, FN1, FUBP1, FUBP3, HCFC1, HDAC1, KLF4, MED1, MTPN, MYD88, PARK7, PDCD5, RBPJ, TWIST1, UHRF1, YAP1	0.163796	FALSE
GO Biological Process 2023	Protein Stabilization (GO:0050821)	14698	748	208	18	0.0196149	ATF7IP, BAG4, CALR, CCT7, CCT8, CDC37, CHEK2, FLNA, GTPBP4, HCFC1, P3H1, PARK7, PFN1, PFN2, RUVBL1, TAF9, VBP1, ZNF207	0.164305	FALSE
GO Biological Process 2023	Regulation Of Histone Deacetylation (GO:0031063)	14698	748	21	4	0.0199293	CTBP1, NIPBL, SMARCA5, ZZZ3	0.166425	FALSE
GO Biological Process 2023	Positive Regulation Of T Cell Activation (GO:0050870)	14698	748	107	11	0.0201693	ACTL6A, ANXA1, ARID1A, ARID1B, BRD7, SMARCA2, SMARCA4, SMARCC1, SMARCE1, ZBTB1, ZMIZ1	0.167217	FALSE
GO Biological Process 2023	UV-damage Excision Repair (GO:0070914)	14698	748	12	3	0.0204554	CUL4B, DDB1, POLA1	0.167217	FALSE
GO Biological Process 2023	V(D)J Recombination (GO:0033151)	14698	748	12	3	0.0204554	LIG1, PRKDC, XRCC4	0.167217	FALSE
GO Biological Process 2023	Negative Regulation By Host Of Viral Transcription (GO:0043922)	14698	748	12	3	0.0204554	HDAC1, PSMC3, TARDBP	0.167217	FALSE
GO Biological Process 2023	Positive Regulation Of Protein Export From Nucleus (GO:0046827)	14698	748	12	3	0.0204554	EMD, RBM22, TPR	0.167217	FALSE
GO Biological Process 2023	Positive Regulation Of Ruffle Assembly (GO:1900029)	14698	748	12	3	0.0204554	EPS8L2, FAM98A, PFN1	0.167217	FALSE
GO Biological Process 2023	Protein Heterotetramerization (GO:0051290)	14698	748	12	3	0.0204554	CPSF6, CPSF7, NUDT21	0.167217	FALSE
GO Biological Process 2023	Spindle Assembly (GO:0051225)	14698	748	81	9	0.0215966	ABRAXAS1, CHEK2, FLNA, MAPRE1, NCOR1, NEK7, NUMA1, TPX2, ZNF207	0.174913	FALSE
GO Biological Process 2023	Negative Regulation Of G1/S Transition Of Mitotic Cell Cycle (GO:2000134)	14698	748	32	5	0.0216546	BRD7, CDKN1A, FHL1, KLF4, ZNF655	0.174913	FALSE
GO Biological Process 2023	Negative Regulation Of Proteasomal Ubiquitin-Dependent Protein Catabolic Process (GO:0032435)	14698	748	32	5	0.0216546	CCAR2, PARK7, TAF9, TLK2, WAC	0.174913	FALSE
GO Biological Process 2023	Positive Regulation Of Telomere Maintenance Via Telomerase (GO:0032212)	14698	748	32	5	0.0216546	CCT7, CCT8, HNRNPA1, NEK7, PARN	0.174913	FALSE
GO Biological Process 2023	Positive Regulation Of Cell Population Proliferation (GO:0008284)	14698	748	483	35	0.0224525	ACTL6A, ASH2L, CACUL1, CALR, CAPNS1, CCAR1, CDK6, CDKN1A, CNBP, CRKL, DHX9, DNAJA2, FAM98A, FAM98B, FGF2, FN1, FOSL1, FOXP1, HDAC1, HDAC2, HNRNPU, HOXC10, MECP2, NACC1, NANOG, PHIP, PRMT1, RBPJ, S100A6, SMARCA2, SMARCA4, SMARCC1, SS18, TOX, YAP1	0.180436	FALSE
GO Biological Process 2023	Regulation Of Proteasomal Ubiquitin-Dependent Protein Catabolic Process (GO:0032434)	14698	748	109	11	0.0228193	CCAR2, DDA1, ELOB, FOXF2, PARK7, SUMO2, TAF9, TLK2, VCP, WAC, XPO1	0.180436	FALSE
GO Biological Process 2023	Nucleobase-Containing Compound Catabolic Process (GO:0034655)	14698	748	44	6	0.023101	EXOSC6, HNRNPD, NCBP1, PPP1R8, SUPV3L1, XRN2	0.180436	FALSE
GO Biological Process 2023	Regulation Of DNA Recombination (GO:0000018)	14698	748	44	6	0.023101	KPNA2, MRE11, PPP4C, RPA2, SETD2, SUPT6H	0.180436	FALSE
GO Biological Process 2023	7-Methylguanosine RNA Capping (GO:0009452)	14698	748	5	2	0.0233388	NCBP1, RNMT	0.180436	FALSE
GO Biological Process 2023	Cerebral Cortex Neuron Differentiation (GO:0021895)	14698	748	5	2	0.0233388	SIN3A, TOX	0.180436	FALSE
GO Biological Process 2023	Immunoglobulin V(D)J Recombination (GO:0033152)	14698	748	5	2	0.0233388	PRKDC, XRCC4	0.180436	FALSE
GO Biological Process 2023	Insulin Processing (GO:0030070)	14698	748	5	2	0.0233388	P4HB, YIPF5	0.180436	FALSE
GO Biological Process 2023	Interleukin-4-Mediated Signaling Pathway (GO:0035771)	14698	748	5	2	0.0233388	STAT5A, STAT6	0.180436	FALSE
GO Biological Process 2023	Negative Regulation Of Histone Acetylation (GO:0035067)	14698	748	5	2	0.0233388	CTBP1, TWIST1	0.180436	FALSE
GO Biological Process 2023	Positive Regulation Of Hemoglobin Biosynthetic Process (GO:0046985)	14698	748	5	2	0.0233388	KLF4, PRMT1	0.180436	FALSE
GO Biological Process 2023	Positive Regulation Of Vesicle Fusion (GO:0031340)	14698	748	5	2	0.0233388	ANXA1, ANXA2	0.180436	FALSE
GO Biological Process 2023	Regulation Of Non-Motile Cilium Assembly (GO:1902855)	14698	748	5	2	0.0233388	MAP4, SEPTIN9	0.180436	FALSE
GO Biological Process 2023	Blood Vessel Endothelial Cell Migration (GO:0043534)	14698	748	22	4	0.0234021	FGF2, ID1, MIA3, NR4A1	0.180436	FALSE
GO Biological Process 2023	Regulation Of Intracellular Steroid Hormone Receptor Signaling Pathway (GO:0033143)	14698	748	22	4	0.0234021	CARM1, DDX5, PARK7, SAFB2	0.180436	FALSE
GO Biological Process 2023	Response To Gamma Radiation (GO:0010332)	14698	748	22	4	0.0234021	HSF1, TLK2, XRCC6, YAP1	0.180436	FALSE
GO Biological Process 2023	RNA Catabolic Process (GO:0006401)	14698	748	57	7	0.0248939	EXOSC6, HNRNPD, NCBP1, PPP1R8, RNH1, SUPV3L1, XRN2	0.191202	FALSE
GO Biological Process 2023	Negative Regulation Of Cellular Process (GO:0048523)	14698	748	537	38	0.0249394	ACTL6A, ANP32B, ANXA6, APP, CBLL1, CCAR2, CDK6, CDKN1A, CELF1, CHERP, CHMP5, CTBP1, CTCF, DYNLL1, ETS1, FHL1, GTPBP4, IGFBP3, KLF10, LMNA, MIA3, NR4A1, P3H1, PARK7, PDCD5, PML, RBBP4, RBBP7, RBM5, S100A11, SMARCA2, SMARCA4, SMARCC1, SS18, SUZ12, TES, TIAL1, TXNDC12	0.191202	FALSE
GO Biological Process 2023	Response To Cytokine (GO:0034097)	14698	748	125	12	0.0254547	ADAR, ANXA1, APP, CDK9, COL3A1, KHSRP, MYD88, PML, SETD2, SP100, TAF9, TIMP3	0.193865	FALSE
GO Biological Process 2023	Positive Regulation Of Chromosome Separation (GO:1905820)	14698	748	13	3	0.0256052	NCAPH, NUMA1, SMC4	0.193865	FALSE
GO Biological Process 2023	Positive Regulation Of Histone Deacetylation (GO:0031065)	14698	748	13	3	0.0256052	CTBP1, NIPBL, SMARCA5	0.193865	FALSE
GO Biological Process 2023	Positive Regulation Of Protein Deacetylation (GO:0090312)	14698	748	13	3	0.0256052	CTBP1, NIPBL, SMARCA5	0.193865	FALSE
GO Biological Process 2023	Negative Regulation Of Transmembrane Receptor Protein Serine/Threonine Kinase Signaling Pathway (GO:0090101)	14698	748	111	11	0.0257154	BCL9L, DKK1, HDAC1, HDAC2, RBBP4, RBBP7, SIN3A, SPART, STRAP, SUDS3, TRIM33	0.193865	FALSE
GO Biological Process 2023	Regulation Of Transforming Growth Factor Beta Receptor Signaling Pathway (GO:0017015)	14698	748	111	11	0.0257154	BCL9L, HDAC1, HDAC2, RBBP4, RBBP7, SIN3A, SMAD2, SNW1, STRAP, SUDS3, TRIM33	0.193865	FALSE
GO Biological Process 2023	DNA Damage Checkpoint Signaling (GO:0000077)	14698	748	34	5	0.0275434	CDC5L, CHEK2, ERCC6, NBN, TP53BP1	0.205931	FALSE
GO Biological Process 2023	Embryonic Limb Morphogenesis (GO:0030326)	14698	748	34	5	0.0275434	HDAC1, HDAC2, MBNL1, NIPBL, TWIST1	0.205931	FALSE
GO Biological Process 2023	Sister Chromatid Segregation (GO:0000819)	14698	748	34	5	0.0275434	RAN, SMC4, TOP2B, WAPL, ZNF207	0.205931	FALSE
GO Biological Process 2023	Regulation Of mRNA Catabolic Process (GO:0061013)	14698	748	46	6	0.0281597	DHX36, KHSRP, MAGOHB, RBM8A, VIM, ZC3H14	0.20996	FALSE
GO Biological Process 2023	Positive Regulation Of Amide Metabolic Process (GO:0034250)	14698	748	85	9	0.0285442	CIRBP, ELAVL1, HNRNPD, METTL14, NIBAN1, PRKDC, PRMT1, RBM3, VIM	0.212244	FALSE
GO Biological Process 2023	Regulation Of Multicellular Organismal Development (GO:2000026)	14698	748	59	7	0.0294644	DHX36, EHMT1, KAT6A, NIPBL, RUVBL1, YY1, ZZZ3	0.218487	FALSE
GO Biological Process 2023	Response To UV (GO:0009411)	14698	748	100	10	0.030797	CAT, CCAR2, CIRBP, CUL4B, DDB1, DHX36, ERCC5, SDE2, YY1, ZBTB1	0.225952	FALSE
GO Biological Process 2023	Negative Regulation Of Cell Cycle G1/S Phase Transition (GO:1902807)	14698	748	35	5	0.0308335	BRD7, CDKN1A, FHL1, KLF4, ZNF655	0.225952	FALSE
GO Biological Process 2023	Epithelial To Mesenchymal Transition (GO:0001837)	14698	748	47	6	0.0309424	DDX17, DDX5, FOXF2, HNRNPAB, RBPJ, TRIM28	0.225952	FALSE
GO Biological Process 2023	Mitotic intra-S DNA Damage Checkpoint Signaling (GO:0031573)	14698	748	14	3	0.0313826	CHEK2, MDC1, MRE11	0.225952	FALSE
GO Biological Process 2023	Odontogenesis Of Dentin-Containing Tooth (GO:0042475)	14698	748	14	3	0.0313826	ANKRD11, HDAC1, HDAC2	0.225952	FALSE
GO Biological Process 2023	Telomere Capping (GO:0016233)	14698	748	14	3	0.0313826	MRE11, NBN, PRKDC	0.225952	FALSE
GO Biological Process 2023	Amyloid Fibril Formation (GO:1990000)	14698	748	24	4	0.0313869	CDSN, FUS, HNRNPA1, TARDBP	0.225952	FALSE
GO Biological Process 2023	Gliogenesis (GO:0042063)	14698	748	24	4	0.0313869	ANXA1, CDK6, METTL14, NFIB	0.225952	FALSE
GO Biological Process 2023	mRNA Polyadenylation (GO:0006378)	14698	748	24	4	0.0313869	APP, HEXIM1, SCAF8, WDR33	0.225952	FALSE
GO Biological Process 2023	Regulation Of Muscle Cell Differentiation (GO:0051147)	14698	748	24	4	0.0313869	CDK9, PTBP1, RBM4, SUPT6H	0.225952	FALSE
GO Biological Process 2023	Regulation Of Ruffle Assembly (GO:1900027)	14698	748	24	4	0.0313869	EPS8L2, FAM98A, PFN1, PFN2	0.225952	FALSE
GO Biological Process 2023	Regulation Of Extrinsic Apoptotic Signaling Pathway (GO:2001236)	14698	748	60	7	0.0319487	GSTP1, LGALS3, PARK7, PHIP, PML, PSME3, SP100	0.229253	FALSE
GO Biological Process 2023	Positive Regulation Of Cell Differentiation (GO:0045597)	14698	748	283	22	0.0320393	ACTL6A, ARID1A, ARID1B, BCL9L, BRD7, CARM1, CEBPB, DHX36, IGFBP3, IMPACT, NUDT21, RBM4, SIN3A, SMAD2, SMARCA2, SMARCA4, SMARCC1, SMARCE1, TWIST1, YAP1, ZEB1, ZHX3	0.229253	FALSE
GO Biological Process 2023	Proteasomal Protein Catabolic Process (GO:0010498)	14698	748	220	18	0.0321167	CCDC47, CUL4B, DDB1, FAF1, FBXL17, PCBP2, PML, PSMA1, PSMA3, PSMA4, PSMA6, PSMC2, PSMC3, PSMD1, PSMD4, PSMD8, SKP1, VCP	0.229253	FALSE
GO Biological Process 2023	Positive Regulation Of Cellular Biosynthetic Process (GO:0031328)	14698	748	174	15	0.0321833	CIRBP, DDB1, EGR1, ELAVL1, FGF2, HNRNPD, KLF4, METTL14, NIBAN1, NMD3, PARK7, PRKDC, PRMT1, RBM3, VIM	0.229253	FALSE
GO Biological Process 2023	Hemopoiesis (GO:0030097)	14698	748	101	10	0.0326893	ASH2L, CDK13, CEBPB, ETV6, IFI16, KAT6A, PRRC2C, RUNX1, SBDS, TOX	0.231158	FALSE
GO Biological Process 2023	7-Methylguanosine mRNA Capping (GO:0006370)	14698	748	6	2	0.033839	NCBP1, RNMT	0.231158	FALSE
GO Biological Process 2023	DNA Strand Resection Involved In Replication Fork Processing (GO:0110025)	14698	748	6	2	0.033839	MRE11, NBN	0.231158	FALSE
GO Biological Process 2023	Establishment Of Mitotic Sister Chromatid Cohesion (GO:0034087)	14698	748	6	2	0.033839	NIPBL, RAD21	0.231158	FALSE
GO Biological Process 2023	Locomotor Rhythm (GO:0045475)	14698	748	6	2	0.033839	EGR1, NCOR1	0.231158	FALSE
GO Biological Process 2023	Negative Regulation Of Double-Strand Break Repair Via Nonhomologous End Joining (GO:2001033)	14698	748	6	2	0.033839	ERCC6, HSF1	0.231158	FALSE
GO Biological Process 2023	Negative Regulation Of Response To Reactive Oxygen Species (GO:1901032)	14698	748	6	2	0.033839	PARK7, TXN	0.231158	FALSE
GO Biological Process 2023	Negative Regulation Of Stress-Activated Protein Kinase Signaling Cascade (GO:0070303)	14698	748	6	2	0.033839	GSTP1, PPIA	0.231158	FALSE
GO Biological Process 2023	Peptidyl-Arginine Modification (GO:0018195)	14698	748	6	2	0.033839	PARK7, PRMT1	0.231158	FALSE
GO Biological Process 2023	Polyadenylation-Dependent snoRNA 3'-End Processing (GO:0071051)	14698	748	6	2	0.033839	EXOSC6, PARN	0.231158	FALSE
GO Biological Process 2023	Positive Regulation Of Intracellular Estrogen Receptor Signaling Pathway (GO:0033148)	14698	748	6	2	0.033839	WBP2, YAP1	0.231158	FALSE
GO Biological Process 2023	Regulation Of T-helper Cell Differentiation (GO:0045622)	14698	748	6	2	0.033839	JUNB, MYDGF	0.231158	FALSE
GO Biological Process 2023	Regulation Of Hemoglobin Biosynthetic Process (GO:0046984)	14698	748	6	2	0.033839	KLF4, PRMT1	0.231158	FALSE
GO Biological Process 2023	Regulation Of Oxidative Stress-Induced Neuron Intrinsic Apoptotic Signaling Pathway (GO:1903376)	14698	748	6	2	0.033839	NONO, PARK7	0.231158	FALSE
GO Biological Process 2023	Ribosomal Small Subunit Export From Nucleus (GO:0000056)	14698	748	6	2	0.033839	RAN, XPO1	0.231158	FALSE
GO Biological Process 2023	Negative Regulation Of Apoptotic Process (GO:0043066)	14698	748	482	34	0.0338902	ANXA1, ANXA4, ANXA5, API5, BAG4, CAT, CFL1, DKK1, ERCC5, FHL2, FLNA, GATA6, GSTP1, HDAC1, HDAC2, HNRNPK, ITGB1, KLF4, MED1, MRE11, MYDGF, PARK7, PHIP, PRDX2, PRDX5, PRKDC, SETX, SON, SUPV3L1, TAF9, TPT1, TXNDC5, YAP1, YWHAZ	0.231158	FALSE
GO Biological Process 2023	Regulation Of DNA Binding (GO:0051101)	14698	748	48	6	0.0338986	IFI16, RNF220, RSF1, SP100, SUMO3, TXN	0.231158	FALSE
GO Biological Process 2023	Positive Regulation Of Double-Strand Break Repair Via Homologous Recombination (GO:1905168)	14698	748	36	5	0.03436	ACTL6A, ERCC6, FUS, HDGFL2, RUVBL1	0.233132	FALSE
GO Biological Process 2023	Regulation Of Erythrocyte Differentiation (GO:0045646)	14698	748	36	5	0.03436	CDK6, ETS1, MED1, PRKDC, PRMT1	0.233132	FALSE
GO Biological Process 2023	Ubiquitin-Dependent Protein Catabolic Process (GO:0006511)	14698	748	367	27	0.0351388	CCAR1, CHMP5, COPS3, DDB1, FAF1, FBXL17, NPLOC4, PCBP2, PML, PSMA1, PSMA3, PSMA4, PSMA6, PSMC2, PSMC3, PSMD1, PSMD4, PSMD8, PSMF1, RBBP6, SKP1, UBA1, UBE2I, UBE2L5, UBE2R2, UHRF1, VCP	0.237822	FALSE
GO Biological Process 2023	RNA Polyadenylation (GO:0043631)	14698	748	25	4	0.0359081	APP, HEXIM1, SCAF8, WDR33	0.240629	FALSE
GO Biological Process 2023	Mismatch Repair (GO:0006298)	14698	748	25	4	0.0359081	LIG1, RPA1, RPA2, SETD2	0.240629	FALSE
GO Biological Process 2023	Negative Regulation Of Intracellular Protein Transport (GO:0090317)	14698	748	25	4	0.0359081	BAG4, LMAN1, PARK7, SP100	0.240629	FALSE
GO Biological Process 2023	Regulation Of Double-Strand Break Repair Via Nonhomologous End Joining (GO:2001032)	14698	748	25	4	0.0359081	ERCC6, HSF1, PRKDC, SMCHD1	0.240629	FALSE
GO Biological Process 2023	Regulation Of Embryonic Development (GO:0045995)	14698	748	62	7	0.0373286	CFL1, DHX36, EHMT1, NIPBL, RUVBL1, YY1, ZZZ3	0.248878	FALSE
GO Biological Process 2023	3'-UTR-mediated mRNA Destabilization (GO:0061158)	14698	748	15	3	0.037781	DHX36, KHSRP, TARDBP	0.248878	FALSE
GO Biological Process 2023	Cellular Response To Corticosteroid Stimulus (GO:0071384)	14698	748	15	3	0.037781	ANXA1, HNRNPU, NR3C1	0.248878	FALSE
GO Biological Process 2023	Negative Regulation Of DNA Replication (GO:0008156)	14698	748	15	3	0.037781	GTPBP4, S100A11, WAPL	0.248878	FALSE
GO Biological Process 2023	Peptidyl-Lysine Trimethylation (GO:0018023)	14698	748	15	3	0.037781	NFYB, NFYC, SETD2	0.248878	FALSE
GO Biological Process 2023	Positive Regulation Of Collagen Biosynthetic Process (GO:0032967)	14698	748	15	3	0.037781	HDAC2, RUNX1, VIM	0.248878	FALSE
GO Biological Process 2023	Regulation Of miRNA-mediated Gene Silencing (GO:0060964)	14698	748	15	3	0.037781	DHX9, ELAVL1, TIAL1	0.248878	FALSE
GO Biological Process 2023	Negative Regulation Of Stress-Activated MAPK Cascade (GO:0032873)	14698	748	37	5	0.0381262	EZR, GSTP1, NCOR1, PPIA, PRMT1	0.250543	FALSE
GO Biological Process 2023	Positive Regulation Of Angiogenesis (GO:0045766)	14698	748	119	11	0.0399777	ETS1, FGF2, FOXC2, GATA6, HSPB6, ITGB1, KLF4, MYDGF, PTGIS, RUNX1, TWIST1	0.262076	FALSE
GO Biological Process 2023	G1/S Transition Of Mitotic Cell Cycle (GO:0000082)	14698	748	63	7	0.0402289	BCAT1, CACUL1, CDK6, CDKN1A, CUL4B, GSPT1, KHDRBS1	0.262925	FALSE
GO Biological Process 2023	miRNA-mediated Gene Silencing (GO:0035195)	14698	748	26	4	0.0407854	NCBP1, NCBP2, RAN, RBM4	0.262925	FALSE
GO Biological Process 2023	Mitotic Spindle Assembly Checkpoint Signaling (GO:0007094)	14698	748	26	4	0.0407854	BUB3, IK, TPR, ZNF207	0.262925	FALSE
GO Biological Process 2023	Mitotic Spindle Checkpoint Signaling (GO:0071174)	14698	748	26	4	0.0407854	BUB3, IK, TPR, ZNF207	0.262925	FALSE
GO Biological Process 2023	Positive Regulation Of Erythrocyte Differentiation (GO:0045648)	14698	748	26	4	0.0407854	ETS1, MED1, PRKDC, PRMT1	0.262925	FALSE
GO Biological Process 2023	Spindle Assembly Checkpoint Signaling (GO:0071173)	14698	748	26	4	0.0407854	BUB3, IK, TPR, ZNF207	0.262925	FALSE
GO Biological Process 2023	Telomere Maintenance Via Telomere Lengthening (GO:0010833)	14698	748	26	4	0.0407854	MRE11, NHP2, NOP10, RPA1	0.262925	FALSE
GO Biological Process 2023	Negative Regulation Of Transforming Growth Factor Beta Receptor Signaling Pathway (GO:0030512)	14698	748	77	8	0.0415514	BCL9L, HDAC1, HDAC2, RBBP4, RBBP7, SIN3A, STRAP, SUDS3	0.267229	FALSE
GO Biological Process 2023	Regulation Of Protein Import Into Nucleus (GO:0042306)	14698	748	38	5	0.0421349	FLNA, RAN, RBM22, TPR, TRIM28	0.270341	FALSE
GO Biological Process 2023	Positive Regulation Of DNA Recombination (GO:0045911)	14698	748	51	6	0.0438374	ACTL6A, ERCC6, FUS, HDGFL2, RUVBL1, TP53BP1	0.27199	FALSE
GO Biological Process 2023	Cellular Response To Nitrogen Compound (GO:1901699)	14698	748	16	3	0.0447891	ATRX, HSF1, RTF2	0.27199	FALSE
GO Biological Process 2023	Nuclear Migration (GO:0007097)	14698	748	16	3	0.0447891	LMNA, LMNB1, SUN2	0.27199	FALSE
GO Biological Process 2023	Positive Regulation By Host Of Viral Transcription (GO:0043923)	14698	748	16	3	0.0447891	CDK9, SMARCA4, SNW1	0.27199	FALSE
GO Biological Process 2023	Positive Regulation Of Cell Migration Involved In Sprouting Angiogenesis (GO:0090050)	14698	748	16	3	0.0447891	ANXA1, FGF2, FOXC2	0.27199	FALSE
GO Biological Process 2023	Positive Regulation Of Collagen Metabolic Process (GO:0010714)	14698	748	16	3	0.0447891	HDAC2, RUNX1, VIM	0.27199	FALSE
GO Biological Process 2023	Regulation Of Nucleocytoplasmic Transport (GO:0046822)	14698	748	16	3	0.0447891	KHDRBS1, RBM4, TPR	0.27199	FALSE
GO Biological Process 2023	Regulation Of Response To Cytokine Stimulus (GO:0060759)	14698	748	16	3	0.0447891	DHX9, KLF4, TAF9	0.27199	FALSE
GO Biological Process 2023	Regulation Of Stem Cell Proliferation (GO:0072091)	14698	748	16	3	0.0447891	HNRNPU, NANOG, YAP1	0.27199	FALSE
GO Biological Process 2023	7-Methylguanosine Cap Hypermethylation (GO:0036261)	14698	748	7	2	0.0457994	SNRPD2, SNRPE	0.27199	FALSE
GO Biological Process 2023	DNA Ligation (GO:0006266)	14698	748	7	2	0.0457994	XRCC4, XRCC6	0.27199	FALSE
GO Biological Process 2023	RNA Capping (GO:0036260)	14698	748	7	2	0.0457994	SNRPD2, SNRPE	0.27199	FALSE
GO Biological Process 2023	Cellular Response To Interferon-Alpha (GO:0035457)	14698	748	7	2	0.0457994	RO60, TPR	0.27199	FALSE
GO Biological Process 2023	Growth Hormone Receptor Signaling Pathway Via JAK-STAT (GO:0060397)	14698	748	7	2	0.0457994	STAT5A, STAT6	0.27199	FALSE
GO Biological Process 2023	Negative Regulation Of Circadian Rhythm (GO:0042754)	14698	748	7	2	0.0457994	SFPQ, SIN3A	0.27199	FALSE
GO Biological Process 2023	Negative Regulation Of miRNA-mediated Gene Silencing (GO:0060965)	14698	748	7	2	0.0457994	ELAVL1, ELOB	0.27199	FALSE
GO Biological Process 2023	Negative Regulation Of Nitric Oxide Biosynthetic Process (GO:0045019)	14698	748	7	2	0.0457994	KHSRP, PTGIS	0.27199	FALSE
GO Biological Process 2023	Negative Regulation Of Nitric Oxide Metabolic Process (GO:1904406)	14698	748	7	2	0.0457994	KHSRP, PTGIS	0.27199	FALSE
GO Biological Process 2023	Negative Regulation Of Peptidyl-Lysine Acetylation (GO:2000757)	14698	748	7	2	0.0457994	CTBP1, TWIST1	0.27199	FALSE
GO Biological Process 2023	Positive Regulation Of DNA Demethylation (GO:1901537)	14698	748	7	2	0.0457994	HNRNPAB, TOX	0.27199	FALSE
GO Biological Process 2023	Positive Regulation Of Chromosome Condensation (GO:1905821)	14698	748	7	2	0.0457994	NCAPH, SMC4	0.27199	FALSE
GO Biological Process 2023	Positive Regulation Of Execution Phase Of Apoptosis (GO:1900119)	14698	748	7	2	0.0457994	DYNLL1, PTGIS	0.27199	FALSE
GO Biological Process 2023	Positive Regulation Of Intracellular Steroid Hormone Receptor Signaling Pathway (GO:0033145)	14698	748	7	2	0.0457994	WBP2, YAP1	0.27199	FALSE
GO Biological Process 2023	Positive Regulation Of Isomerase Activity (GO:0010912)	14698	748	7	2	0.0457994	HNRNPU, UHRF1	0.27199	FALSE
GO Biological Process 2023	Protein Localization To Cytoplasmic Stress Granule (GO:1903608)	14698	748	7	2	0.0457994	DHX9, TIA1	0.27199	FALSE
GO Biological Process 2023	rRNA Pseudouridine Synthesis (GO:0031118)	14698	748	7	2	0.0457994	NHP2, NOP10	0.27199	FALSE
GO Biological Process 2023	Regulation Of Chromosome Condensation (GO:0060623)	14698	748	7	2	0.0457994	NCAPH, SMC4	0.27199	FALSE
GO Biological Process 2023	Regulation Of Extent Of Cell Growth (GO:0061387)	14698	748	7	2	0.0457994	CTTN, SIN3A	0.27199	FALSE
GO Biological Process 2023	Regulation Of Heterochromatin Formation (GO:0031445)	14698	748	7	2	0.0457994	SIN3A, TPR	0.27199	FALSE
GO Biological Process 2023	Regulation Of Hydrogen Peroxide-Induced Cell Death (GO:1903205)	14698	748	7	2	0.0457994	PARK7, TXN	0.27199	FALSE
GO Biological Process 2023	Regulation Of Myeloid Leukocyte Differentiation (GO:0002761)	14698	748	7	2	0.0457994	CEBPB, FOXP1	0.27199	FALSE
GO Biological Process 2023	Regulation Of Oxidative Stress-Induced Cell Death (GO:1903201)	14698	748	7	2	0.0457994	P4HB, PARK7	0.27199	FALSE
GO Biological Process 2023	Regulation Of Protein Localization To Cell Cortex (GO:1904776)	14698	748	7	2	0.0457994	EPB41L2, NUMA1	0.27199	FALSE
GO Biological Process 2023	Response To UV-C (GO:0010225)	14698	748	7	2	0.0457994	ERCC5, YY1	0.27199	FALSE
GO Biological Process 2023	Regulation Of Transcription Regulatory Region DNA Binding (GO:2000677)	14698	748	27	4	0.0460192	PARK7, RNF220, SIN3A, TWIST1	0.272699	FALSE
GO Biological Process 2023	Positive Regulation Of DNA Biosynthetic Process (GO:2000573)	14698	748	65	7	0.0464603	CCT7, CCT8, FGF2, HNRNPA1, KLF4, NEK7, PARN	0.273864	FALSE
GO Biological Process 2023	Regulation Of Translational Initiation (GO:0006446)	14698	748	65	7	0.0464603	EIF4H, IMPACT, KHDRBS1, NCBP1, NCBP2, RBM4, TPR	0.273864	FALSE
GO Biological Process 2023	Regulation Of Protein Catabolic Process (GO:0042176)	14698	748	122	11	0.0465185	CHEK2, DDB1, EZR, FAF1, FLNA, NQO1, PSME1, PSME2, PSME3, SNX12, VCP	0.273864	FALSE
GO Biological Process 2023	Positive Regulation Of Cellular Component Biogenesis (GO:0044089)	14698	748	93	9	0.0468511	FAF1, LGALS3, PARK7, PDCD6IP, PFN1, PFN2, SIN3A, TPR, VCP	0.275225	FALSE
GO Biological Process 2023	Protein Import Into Nucleus (GO:0006606)	14698	748	79	8	0.0472253	CSE1L, IPO7, KPNA2, KPNA3, NUP153, PPP1R10, RAN, TPR	0.276824	FALSE
GO Biological Process 2023	Regulation Of Protein Localization To Nucleus (GO:1900180)	14698	748	52	6	0.0475147	PARK7, SIN3A, SUMO3, TPR, YAP1, YWHAZ	0.27792	FALSE
GO Biological Process 2023	Cell Cycle G2/M Phase Transition (GO:0044839)	14698	748	40	5	0.0508873	AKAP8, AKAP8L, CHEK2, KHDRBS1, PPME1	0.291975	FALSE
GO Biological Process 2023	Cellular Response To Heat (GO:0034605)	14698	748	40	5	0.0508873	DHX36, HSF1, RBBP7, TPR, VCP	0.291975	FALSE
GO Biological Process 2023	Negative Regulation Of Mitotic Cell Cycle Phase Transition (GO:1901991)	14698	748	40	5	0.0508873	BRD7, CDKN1A, FHL1, KLF4, ZNF655	0.291975	FALSE
GO Biological Process 2023	Negative Regulation Of Protein Localization (GO:1903828)	14698	748	40	5	0.0508873	CDK9, GOPC, SIN3A, VCP, YWHAZ	0.291975	FALSE
GO Biological Process 2023	Regulation Of Protein Dephosphorylation (GO:0035304)	14698	748	40	5	0.0508873	CDCA2, DYNLL1, PPIA, PPP1R8, PTBP1	0.291975	FALSE
GO Biological Process 2023	Regulation Of DNA Metabolic Process (GO:0051052)	14698	748	124	11	0.0512632	ACTL6A, ALYREF, CDK9, HNRNPD, KPNA2, RBBP6, RUVBL1, SMARCA5, TAF9, YLPM1, YY1	0.291975	FALSE
GO Biological Process 2023	Negative Regulation Of Metabolic Process (GO:0009892)	14698	748	53	6	0.0513771	FOXC2, GSTP1, HOXC10, ID1, NRDC, RBPJ	0.291975	FALSE
GO Biological Process 2023	Regulation Of Cell Cycle (GO:0051726)	14698	748	298	22	0.051599	ACTL6A, BRD7, CALR, CDK6, CDK9, CDKN1A, CTBP1, HCFC1, HNRNPU, JUNB, JUND, MCM2, NBN, NEK7, NR4A1, PRCC, RUVBL1, SON, TARDBP, UHRF2, YY1, ZZZ3	0.291975	FALSE
GO Biological Process 2023	RNA Phosphodiester Bond Hydrolysis (GO:0090501)	14698	748	28	4	0.0516087	NHP2, PARN, RPP30, TRIR	0.291975	FALSE
GO Biological Process 2023	Cell-Substrate Junction Assembly (GO:0007044)	14698	748	28	4	0.0516087	CTTN, DYNLL1, FN1, RCC2	0.291975	FALSE
GO Biological Process 2023	Negative Regulation Of Mitotic Metaphase/Anaphase Transition (GO:0045841)	14698	748	28	4	0.0516087	BUB3, IK, TPR, ZNF207	0.291975	FALSE
GO Biological Process 2023	Transcription By RNA Polymerase III (GO:0006383)	14698	748	28	4	0.0516087	ELL, GTF3C5, POLR3GL, RO60	0.291975	FALSE
GO Biological Process 2023	DNA Biosynthetic Process (GO:0071897)	14698	748	17	3	0.052392	POLA1, RRM1, WRNIP1	0.291975	FALSE
GO Biological Process 2023	DNA Damage Response, Signal Transduction By P53 Class Mediator Resulting In Cell Cycle Arrest (GO:0006977)	14698	748	17	3	0.052392	CDKN1A, CHEK2, PML	0.291975	FALSE
GO Biological Process 2023	Cell Migration Involved In Sprouting Angiogenesis (GO:0002042)	14698	748	17	3	0.052392	FGF2, MIA3, NR4A1	0.291975	FALSE
GO Biological Process 2023	Embryonic Digit Morphogenesis (GO:0042733)	14698	748	17	3	0.052392	HDAC1, HDAC2, TWIST1	0.291975	FALSE
GO Biological Process 2023	Facultative Heterochromatin Formation (GO:0140718)	14698	748	17	3	0.052392	HDAC1, HELLS, SMARCA5	0.291975	FALSE
GO Biological Process 2023	Negative Regulation Of Oxidative Stress-Induced Intrinsic Apoptotic Signaling Pathway (GO:1902176)	14698	748	17	3	0.052392	NONO, PARK7, PPIA	0.291975	FALSE
GO Biological Process 2023	rRNA Modification (GO:0000154)	14698	748	17	3	0.052392	FTSJ3, NHP2, NOP10	0.291975	FALSE
GO Biological Process 2023	rRNA Transcription (GO:0009303)	14698	748	17	3	0.052392	CAVIN1, GTF3C5, NIFK	0.291975	FALSE
GO Biological Process 2023	Regulation Of DNA Methylation-Dependent Heterochromatin Formation (GO:0090308)	14698	748	17	3	0.052392	ATF7IP, PPHLN1, TRIM28	0.291975	FALSE
GO Biological Process 2023	Regulation Of Hematopoietic Progenitor Cell Differentiation (GO:1901532)	14698	748	17	3	0.052392	DHX36, METTL14, PRKDC	0.291975	FALSE
GO Biological Process 2023	Regulation Of Viral Transcription (GO:0046782)	14698	748	17	3	0.052392	HEXIM1, LARP7, RSF1	0.291975	FALSE
GO Biological Process 2023	Cellular Response To Transforming Growth Factor Beta Stimulus (GO:0071560)	14698	748	96	9	0.0553605	COL3A1, CRKL, FOS, ID1, ITGB1, NR3C1, PDCD5, SMAD2, ZMIZ1	0.307886	FALSE
GO Biological Process 2023	Positive Regulation Of Dephosphorylation (GO:0035306)	14698	748	29	4	0.0575515	CDCA2, DYNLL1, PPIA, PTBP1	0.312581	FALSE
GO Biological Process 2023	Response To Steroid Hormone (GO:0048545)	14698	748	29	4	0.0575515	MED1, NR3C1, WBP2, YAP1	0.312581	FALSE
GO Biological Process 2023	DNA Topological Change (GO:0006265)	14698	748	8	2	0.0590446	TOP1, TOP2B	0.312581	FALSE
GO Biological Process 2023	RISC Complex Assembly (GO:0070922)	14698	748	8	2	0.0590446	DHX9, HEXIM1	0.312581	FALSE
[truncated: 2,222 more rows]

## Sheet: SuppTable_S3_Reactome_ORA
SuppTable S3 Reactome ORA
[truncated: 1,101 more rows]

## Sheet: SuppTable_S4_KEGG_ORA
SuppTable S4 KEGG ORA
[truncated: 233 more rows]
